# Supplementary material for: Rapid Bacterial Species Delineation Based on Parameters Derived From Genome Numerical Representations
Source: Comput Struct Biotechnol J. 2019 Jan 9;17:118–26. doi: 10.1016/j.csbj.2018.12.006 (PMC6352304; doi:10.1016/j.csbj.2018.12.006)
Supplement: Supplementary material 1 — Sensitivity and specificity of the statistical validation of the WGP method. [file mmc1.xlsx]

## Sheet: List1
sTrCG = the similarity of parameter TrCG
Threshold [%]	TP	FP	TN	FN	SE [%]	SP [%]
90	8575	453745	1203905	0	100	72.6272
90.5	8575	431515	1226135	0	100	73.9683
91	8575	411327	1246323	0	100	75.1861
91.5	8521	391207	1266443	54	99.3703	76.3999
92	8437	369639	1288011	138	98.3907	77.701
92.5	8407	347991	1309659	168	98.0408	79.007
93	8393	323701	1333949	182	97.8776	80.4723
93.5	8391	299641	1358009	184	97.8542	81.9237
94	8391	276897	1380753	184	97.8542	83.2958
94.5	8391	252225	1405425	184	97.8542	84.7842
95	8391	229583	1428067	184	97.8542	86.1501
95.5	8391	206981	1450669	184	97.8542	87.5136
96	8391	182835	1474815	184	97.8542	88.9702
96.5	8391	160699	1496951	184	97.8542	90.3056
97	8371	138228	1519422	204	97.621	91.6612
97.5	8287	115553	1542097	288	96.6414	93.0291
98	8189	92944	1564706	386	95.4985	94.393
s2 = the average similarity of parameters TrCG and Diffp
Threshold [%]	TP	FP	TN	FN	SE [%]	SP [%]
90	8575	393446	1264204	0	100	76.2648
90.5	8575	369152	1288498	0	100	77.7304
91	8575	344539	1313111	0	100	79.2152
91.5	8575	317584	1340066	0	100	80.8413
92	8575	291904	1365746	0	100	82.3905
92.5	8575	266044	1391606	0	100	83.9505
93	8575	241491	1416159	0	100	85.4317
93.5	8556	216025	1441625	19	99.7784	86.968
94	8494	190403	1467247	81	99.0554	88.5137
94.5	8419	163538	1494112	156	98.1808	90.1343
95	8393	138831	1518819	182	97.8776	91.6248
95.5	8391	115365	1542285	184	97.8542	93.0404
96	8391	94043	1563607	184	97.8542	94.3267
96.5	8391	73792	1583858	184	97.8542	95.5484
97	8391	54440	1603210	184	97.8542	96.7158
97.5	8391	37500	1620150	184	97.8542	97.7378
98	8298	24509	1633141	277	96.7697	98.5215
s3 = the average similarity of parameters TrCG, Diffp, and Tr0
Threshold [%]	TP	FP	TN	FN	SE [%]	SP [%]
90	8575	366979	1290671	0	100	77.8615
90.5	8575	338283	1319367	0	100	79.5926
91	8575	308872	1348778	0	100	81.3669
91.5	8575	279658	1377992	0	100	83.1292
92	8575	251591	1406059	0	100	84.8224
92.5	8575	222921	1434729	0	100	86.552
93	8575	192036	1465614	0	100	88.4152
93.5	8575	166811	1490839	0	100	89.9369
94	8575	141300	1516350	0	100	91.4759
94.5	8575	114605	1543045	0	100	93.0863
95	8571	92233	1565417	4	99.9534	94.4359
95.5	8508	72100	1585550	67	99.2187	95.6505
96	8425	55176	1602474	150	98.2507	96.6714
96.5	8393	39738	1617912	182	97.8776	97.6028
97	8391	26859	1630791	184	97.8542	98.3797
97.5	8391	16400	1641250	184	97.8542	99.0106
98	8366	9056	1648594	209	97.5627	99.4537
									Without genome rearragenment
s4 = the average similarity of parameters TrCG, Diffp, Tr0, and Acp									s4 = the average similarity of parameters TrCG, Diffp, Tr0, and Acp
Threshold [%]	TP	FP	TN	FN	SE [%]	SP [%]			Threshold [%]	TP	FP	TN	FN	SE [%]	SP [%]
90	8575	382865	1274785	0	100	76.9031			90	8526	471149	1186501	49	99.4286	71.5773
90.5	8575	347797	1309853	0	100	79.0187			90.5	8526	434400	1223250	49	99.4286	73.7942
91	8575	313269	1344381	0	100	81.1016			91	8526	398363	1259287	49	99.4286	75.9682
91.5	8575	279711	1377939	0	100	83.1261			91.5	8526	362099	1295551	49	99.4286	78.1559
92	8575	247241	1410409	0	100	85.0848			92	8526	324410	1333240	49	99.4286	80.4295
92.5	8575	216420	1441230	0	100	86.9442			92.5	8526	286189	1371461	49	99.4286	82.7353
93	8575	185931	1471719	0	100	88.7835			93	8526	250147	1407503	49	99.4286	84.9095
93.5	8575	157816	1499834	0	100	90.4795			93.5	8525	213060	1444590	50	99.4169	87.1469
94	8575	130986	1526664	0	100	92.0981			94	8522	177923	1479727	53	99.3819	89.2666
94.5	8575	106210	1551440	0	100	93.5927			94.5	8518	146336	1511314	57	99.3353	91.1721
95	8573	84448	1573202	2	99.9767	94.9056			95	8428	115710	1541940	147	98.2857	93.0196
95.5	8568	64186	1593464	7	99.9184	96.1279			95.5	8302	89059	1568591	273	96.8163	94.6274
96	8556	45561	1612089	19	99.7784	97.2515			96	8238	65863	1591787	337	96.07	96.0267
96.5	8495	30038	1627612	80	99.0671	98.1879			96.5	8051	45073	1612577	524	93.8892	97.2809
97	8405	18168	1639482	170	98.0175	98.904			97	7937	28597	1629053	638	92.5598	98.2748
97.5	8391	10472	1647178	184	97.8542	99.3683			97.5	7884	16050	1641600	691	91.9417	99.0318
98	8351	5136	1652514	224	97.3878	99.6902			98	7791	7865	1649785	784	90.8571	99.5255
