# Supplementary material for: Rapid Bacterial Species Delineation Based on Parameters Derived From Genome Numerical Representations
Source: Comput Struct Biotechnol J. 2019 Jan 9;17:118–26. doi: 10.1016/j.csbj.2018.12.006 (PMC6352304; doi:10.1016/j.csbj.2018.12.006)
Supplement: Supplementary material 2 — The names and GenBank accession numbers of 33 genomes in the dataset for the comparative delineation analysis. [file mmc2.xlsx]

## Sheet: List1
Species name	GenBank no.
Bacillus cereus ATCC 10987	NC_003909.8
Bacillus cereus ATCC 14579	NC_004722.1
Bacillus licheniformis ATCC 9789	CP023729.1
Bacillus licheniformis BL-010	NZ_CP022477.1
Bacillus licheniformis BL1202	NZ_CP017247.1
Bacillus subtilis CW14	CP016767.1
Bacillus subtilis GS 188	CP022391.1
Bacillus subtilis SR1	CP021985.1
Bacillus subtilis SX01705	CP022287.1
Bacillus subtilis TLO3	CP021169.1
Clostridium acetobutylicum ATCC 824	NC_003030.1
Clostridium acetobutylicum DSM 1731	NC_015687.1
Clostridium acetobutylicum EA 2018	NC_017295.1
Clostridium beijerinckii ATCC 35702	NZ_CP006777.1
Clostridium beijerinckii NCIMB 8052	NC_009617.1
Clostridium beijerinckii NRRL B-598	NZ_CP011966.2
Clostridium beijerinckii BAS/B3/I/124	NZ_CP016090.1
Clostridium beijerinckii NCIMB 14988	NZ_CP010086.2
Escherichia coli 042	FN554766.1
Escherichia coli 0127:H6 E2348/69	NC_011601.1
Escherichia coli CFT073	NC_004431.1
Escherichia coli O157:H7 EDL933	NZ_CP008957.1
Escherichia coli O157:H7 Sakai	NC_002695.1
Escherichia coli K-12 MG1655	NC_000913.3
Klebsiella pneumoniae 704SK6	CP022143.1
Klebsiella pneumoniae Kp52.145	FO834906.1
Klebsiella pneumoniae AR_0117	CP020061.1
Klebsiella pneumoniae DHQP1605752_NV	CP022127.1
Klebsiella pneumoniae INF249	CP024489.1
Shigella flexneri 2a 2457T	AE014073.1
Shigella flexneri 4c 1205	CP012140.1
Shigella sonnei 53G	HE616528.1
Shigella sonnei FORC_011	CP010829.1
