# Supplementary material for: Rapid Bacterial Species Delineation Based on Parameters Derived From Genome Numerical Representations
Source: Comput Struct Biotechnol J. 2019 Jan 9;17:118–26. doi: 10.1016/j.csbj.2018.12.006 (PMC6352304; doi:10.1016/j.csbj.2018.12.006)
Supplement: Supplementary material 3 — The delineation results for all tested methods/tools for the dataset of 33 genomes. [file mmc3.xlsx]

## Sheet: WGP s4
WGP method	Bacillus cereus ATCC 10987	Bacillus cereus ATCC 14579T	Bacillus licheniformis ATCC 9789	Bacillus licheniformis BL-010	Bacillus licheniformis BL1202	Bacillus subtilis strain CW14	Bacillus subtilis strain GS 188	Bacillus subtilis strain SR1	Bacillus subtilis strain SX01705	Bacillus subtilis strain TLO3	Clostridium acetobutylicum ATCC 824	Clostridium acetobutylicum DSM 1731	Clostridium acetobutylicum EA 2018	Clostridium beijerinckii ATCC 35702	Clostridium beijerinckii NCIMB 8052	Clostridium beijerinckii NRRL B-598	Clostridium beijerinckii strain BAS B3 I 124	Clostridium beijerinckii strain NCIMB 14988	Escherichia coli 0127 H6 E2348 69	Escherichia coli 042	Escherichia coli CFT073	Escherichia coli O157 H7 str. EDL933	Escherichia coli O157 H7 str. Sakai	Escherichia coli str. K-12 substr. MG1655	Klebsiella pneumoniae 704SK6	Klebsiella pneumoniae str. Kp52.145	Klebsiella pneumoniae strain AR_0117	Klebsiella pneumoniae strain DHQP1605752_NV	Klebsiella pneumoniae strain INF249	Shigella flexneri 2a str. 2457T	Shigella flexneri 4c strain 1205	Shigella sonnei 53G	Shigella sonnei strain FORC_011
Bacillus cereus ATCC 10987	100	98.9005	64.7938	63.166	65.5409	73.3589	75.7539	75.6867	75.6692	75.8588	79.1877	79.1935	79.1879	76.5819	76.5847	76.6723	76.7254	76.9542	41.888	41.8303	41.9554	43.0484	43.0189	39.9988	28.4943	28.2561	28.5816	28.4918	29.49	40.337	40.138	40.3076	40.6192
Bacillus cereus ATCC 14579T	98.9005	100	64.788	63.1602	65.5351	73.3531	75.7481	75.6809	75.6634	75.853	79.9505	79.9562	79.9507	77.3446	77.3474	77.435	77.4881	77.7169	41.1253	41.0676	41.1927	42.2857	42.2562	39.236	27.7316	27.4934	27.8189	27.729	28.7273	39.5743	39.3753	39.5448	39.8565
Bacillus licheniformis ATCC 9789	64.7938	64.788	100	98.1647	99.2549	89.3116	89.0419	89.1091	89.1266	88.937	58.4989	58.5046	58.4991	51.9179	51.918	52.1928	52.064	52.0118	60.4394	60.0709	59.6024	61.102	61.3266	59.5392	49.1832	48.945	49.2704	49.1806	50.1789	58.5113	57.9308	58.4464	58.7983
Bacillus licheniformis BL-010	63.166	63.1602	98.1647	100	97.6271	89.8091	87.4141	87.4813	87.4988	87.3091	56.7247	56.7304	56.7248	50.2901	50.2902	50.565	50.4361	50.384	62.2767	61.9082	61.4397	62.9393	63.1639	61.3765	50.9574	50.7192	51.0447	50.9549	51.9531	60.3485	59.7681	60.2836	60.6356
Bacillus licheniformis BL1202	65.5409	65.5351	99.2549	97.6271	100	89.4144	89.7889	89.8561	89.8737	89.684	59.0501	59.0558	59.0502	52.665	52.6651	52.9399	52.811	52.7589	60.3689	60.0004	59.5319	61.0315	61.2561	59.4687	48.632	48.3938	48.7193	48.6295	49.6277	58.4407	57.8603	58.3758	58.7278
Bacillus subtilis strain CW14	73.3589	73.3531	89.3116	89.8091	89.4144	100	96.6473	96.9134	96.6895	96.7839	59.9661	59.9718	59.9663	57.3603	57.363	57.4506	57.5037	57.7325	61.1097	61.052	61.1771	62.27	62.2406	59.2204	47.716	47.4778	47.8032	47.7134	48.7116	59.5587	59.3596	59.5292	59.8408
Bacillus subtilis strain GS 188	75.7539	75.7481	89.0419	87.4141	89.7889	96.6473	100	99.6713	99.7001	99.4106	63.3208	63.3265	63.3209	60.7149	60.7177	60.8053	60.8584	61.0872	57.755	57.6973	57.8224	58.9154	58.8859	55.8658	44.3613	44.1231	44.4486	44.3588	45.357	56.204	56.005	56.1745	56.4862
Bacillus subtilis strain SR1	75.6867	75.6809	89.1091	87.4813	89.8561	96.9134	99.6713	100	99.3694	99.6547	63.0547	63.0605	63.0549	60.4489	60.4517	60.5392	60.5923	60.8211	58.021	57.9634	58.0885	59.1814	59.1519	56.1318	44.6273	44.3891	44.7146	44.6248	45.623	56.4701	56.271	56.4406	56.7522
Bacillus subtilis strain SX01705	75.6692	75.6634	89.1266	87.4988	89.8737	96.6895	99.7001	99.3694	100	99.1088	63.2786	63.2843	63.2788	60.6728	60.6755	60.7631	60.8162	61.045	57.7972	57.7395	57.8646	58.9575	58.9281	55.9079	44.4035	44.1653	44.4907	44.4009	45.3991	56.2462	56.0472	56.2167	56.5284
Bacillus subtilis strain TLO3	75.8588	75.853	88.937	87.3091	89.684	96.7839	99.4106	99.6547	99.1088	100	63.1842	63.1899	63.1843	60.5783	60.5811	60.6687	60.7218	60.9506	57.8916	57.8339	57.959	59.052	59.0225	56.0024	44.4979	44.2597	44.5852	44.4954	45.4936	56.3406	56.1416	56.3111	56.6228
Clostridium acetobutylicum ATCC 824	79.1877	79.9505	58.4989	56.7247	59.0501	59.9661	63.3208	63.0547	63.2786	63.1842	100	99.9866	99.9819	93.1651	93.1653	93.44	93.3112	93.2591	21.0738	21.0161	21.1412	22.2341	22.2047	19.1845	7.68008	7.44189	7.76734	7.67754	8.67577	19.5228	19.3238	19.4933	19.805
Clostridium acetobutylicum DSM 1731	79.1935	79.9562	58.5046	56.7304	59.0558	59.9718	63.3265	63.0605	63.2843	63.1899	99.9866	100	99.9939	93.1673	93.1674	93.4422	93.3133	93.2612	21.0795	21.0219	21.147	22.2399	22.2104	19.1903	7.68583	7.44764	7.77309	7.68328	8.68151	19.5286	19.3295	19.4991	19.8107
Clostridium acetobutylicum EA 2018	79.1879	79.9507	58.4991	56.7248	59.0502	59.9663	63.3209	63.0549	63.2788	63.1843	99.9819	99.9939	100	93.1748	93.175	93.4497	93.3209	93.2688	21.074	21.0163	21.1414	22.2343	22.2049	19.1847	7.68027	7.44208	7.76753	7.67773	8.67596	19.523	19.324	19.4935	19.8052
Clostridium beijerinckii ATCC 35702	76.5819	77.3446	51.9179	50.2901	52.665	57.3603	60.7149	60.4489	60.6728	60.5783	93.1651	93.1673	93.1748	100	99.9978	99.6642	99.8559	99.6297	18.468	18.4103	18.5354	19.6283	19.5989	16.5787	5.07426	4.83607	5.16152	5.07171	6.06994	16.917	16.7179	16.8875	17.1992
Clostridium beijerinckii NCIMB 8052	76.5847	77.3474	51.918	50.2902	52.6651	57.363	60.7177	60.4517	60.6755	60.5811	93.1653	93.1674	93.175	99.9978	100	99.66	99.8561	99.6325	18.4707	18.4131	18.5381	19.6311	19.6016	16.5815	5.07703	4.83883	5.16428	5.07448	6.07271	16.9198	16.7207	16.8903	17.2019
Clostridium beijerinckii NRRL B-598	76.6723	77.435	52.1928	50.565	52.9399	57.4506	60.8053	60.5392	60.7631	60.6687	93.44	93.4422	93.4497	99.6642	99.66	100	99.7647	99.4504	18.5583	18.5006	18.6257	19.7187	19.6892	16.669	5.1646	4.92641	5.25185	5.16205	6.16028	17.0073	16.8083	16.9778	17.2895
Clostridium beijerinckii strain BAS B3 I 124	76.7254	77.4881	52.064	50.4361	52.811	57.5037	60.8584	60.5923	60.8162	60.7218	93.3112	93.3133	93.3209	99.8559	99.8561	99.7647	100	99.6415	18.6114	18.5537	18.6788	19.7718	19.7423	16.7222	5.2177	4.97951	5.30495	5.21515	6.21338	17.0604	16.8614	17.0309	17.3426
Clostridium beijerinckii strain NCIMB 14988	76.9542	77.7169	52.0118	50.384	52.7589	57.7325	61.0872	60.8211	61.045	60.9506	93.2591	93.2612	93.2688	99.6297	99.6325	99.4504	99.6415	100	18.8402	18.7825	18.9076	20.0006	19.9711	16.951	5.4465	5.20831	5.53376	5.44395	6.44218	17.2892	17.0902	17.2597	17.5714
Escherichia coli 0127 H6 E2348 69	41.888	41.1253	60.4394	62.2767	60.3689	61.1097	57.755	58.021	57.7972	57.8916	21.0738	21.0795	21.074	18.468	18.4707	18.5583	18.6114	18.8402	100	99.6335	99.0017	98.8416	98.8711	98.1127	84.7989	86.1799	86.5954	86.6057	86.8731	98.0738	97.4934	98.0089	98.3609
Escherichia coli 042	41.8303	41.0676	60.0709	61.9082	60.0004	61.052	57.6973	57.9634	57.7395	57.8339	21.0161	21.0219	21.0163	18.4103	18.4131	18.5006	18.5537	18.7825	99.6335	100	99.2558	98.784	98.7463	98.1704	84.8074	86.1884	86.6039	86.5764	86.6191	98.4423	97.8619	98.3774	98.7294
Escherichia coli CFT073	41.9554	41.1927	59.6024	61.4397	59.5319	61.1771	57.8224	58.0885	57.8646	57.959	21.1412	21.147	21.1414	18.5354	18.5381	18.6257	18.6788	18.9076	99.0017	99.2558	100	98.5024	98.2777	98.0337	84.139	85.5201	85.9356	85.8527	85.8728	98.3836	98.1845	98.3541	98.6657
Escherichia coli O157 H7 str. EDL933	43.0484	42.2857	61.102	62.9393	61.0315	62.27	58.9154	59.1814	58.9575	59.052	22.2341	22.2399	22.2343	19.6283	19.6311	19.7187	19.7718	20.0006	98.8416	98.784	98.5024	100	99.4928	96.9524	84.2197	85.2097	85.5352	85.4454	86.4436	97.2907	96.8308	97.2612	97.5728
Escherichia coli O157 H7 str. Sakai	43.0189	42.2562	61.3266	63.1639	61.2561	62.2406	58.8859	59.1519	58.9281	59.0225	22.2047	22.2104	22.2049	19.5989	19.6016	19.6892	19.7423	19.9711	98.8711	98.7463	98.2777	99.4928	100	96.9818	84.7289	85.2392	85.5646	85.4748	86.473	97.1866	96.6062	97.1217	97.4737
Escherichia coli str. K-12 substr. MG1655	39.9988	39.236	59.5392	61.3765	59.4687	59.2204	55.8658	56.1318	55.9079	56.0024	19.1845	19.1903	19.1847	16.5787	16.5815	16.669	16.7222	16.951	98.1127	98.1704	98.0337	96.9524	96.9818	100	85.2823	86.7487	86.8794	86.6804	86.7006	98.0492	97.2247	98.0927	98.5311
Klebsiella pneumoniae 704SK6	28.4943	27.7316	49.1832	50.9574	48.632	47.716	44.3613	44.6273	44.4035	44.4979	7.68008	7.68583	7.68027	5.07426	5.07703	5.1646	5.2177	5.4465	84.7989	84.8074	84.139	84.2197	84.7289	85.2823	100	98.5356	98.2054	98.1234	97.5381	84.2326	83.3301	84.3046	84.7868
Klebsiella pneumoniae str. Kp52.145	28.2561	27.4934	48.945	50.7192	48.3938	47.4778	44.1231	44.3891	44.1653	44.2597	7.44189	7.44764	7.44208	4.83607	4.83883	4.92641	4.97951	5.20831	86.1799	86.1884	85.5201	85.2097	85.2392	86.7487	98.5356	100	99.5864	99.4856	98.7681	85.6136	84.7111	85.6942	86.2531
Klebsiella pneumoniae strain AR_0117	28.5816	27.8189	49.2704	51.0447	48.7193	47.8032	44.4486	44.7146	44.4907	44.5852	7.76734	7.77309	7.76753	5.16152	5.16428	5.25185	5.30495	5.53376	86.5954	86.6039	85.9356	85.5352	85.5646	86.8794	98.2054	99.5864	100	99.6312	99.0935	85.9295	85.1267	85.9016	86.3838
Klebsiella pneumoniae strain DHQP1605752_NV	28.4918	27.729	49.1806	50.9549	48.6295	47.7134	44.3588	44.6248	44.4009	44.4954	7.67754	7.68328	7.67773	5.07171	5.07448	5.16205	5.21515	5.44395	86.6057	86.5764	85.8527	85.4454	85.4748	86.6804	98.1234	99.4856	99.6312	100	99.0037	85.7306	85.0343	85.7027	86.1849
Klebsiella pneumoniae strain INF249	29.49	28.7273	50.1789	51.9531	49.6277	48.7116	45.357	45.623	45.3991	45.4936	8.67577	8.68151	8.67596	6.06994	6.07271	6.16028	6.21338	6.44218	86.8731	86.6191	85.8728	86.4436	86.473	86.7006	97.5381	98.7681	99.0935	99.0037	100	85.7507	85.0545	85.7228	86.2051
Shigella flexneri 2a str. 2457T	40.337	39.5743	58.5113	60.3485	58.4407	59.5587	56.204	56.4701	56.2462	56.3406	19.5228	19.5286	19.523	16.917	16.9198	17.0073	17.0604	17.2892	98.0738	98.4423	98.3836	97.2907	97.1866	98.0492	84.2326	85.6136	85.9295	85.7306	85.7507	100	99.0995	99.886	99.3528
Shigella flexneri 4c strain 1205	40.138	39.3753	57.9308	59.7681	57.8603	59.3596	56.005	56.271	56.0472	56.1416	19.3238	19.3295	19.324	16.7179	16.7207	16.8083	16.8614	17.0902	97.4934	97.8619	98.1845	96.8308	96.6062	97.2247	83.3301	84.7111	85.1267	85.0343	85.0545	99.0995	100	99.0189	98.4503
Shigella sonnei 53G	40.3076	39.5448	58.4464	60.2836	58.3758	59.5292	56.1745	56.4406	56.2167	56.3111	19.4933	19.4991	19.4935	16.8875	16.8903	16.9778	17.0309	17.2597	98.0089	98.3774	98.3541	97.2612	97.1217	98.0927	84.3046	85.6942	85.9016	85.7027	85.7228	99.886	99.0189	100	99.4334
Shigella sonnei strain FORC_011	40.6192	39.8565	58.7983	60.6356	58.7278	59.8408	56.4862	56.7522	56.5284	56.6228	19.805	19.8107	19.8052	17.1992	17.2019	17.2895	17.3426	17.5714	98.3609	98.7294	98.6657	97.5728	97.4737	98.5311	84.7868	86.2531	86.3838	86.1849	86.2051	99.3528	98.4503	99.4334	100

## Sheet: JSpeciesWS Blast
JSpeciesWS BLAST	Bacillus cereus ATCC 10987	Bacillus cereus ATCC 14579T	Bacillus licheniformis ATCC 9789	Bacillus licheniformis BL-010	Bacillus licheniformis BL1202	Bacillus subtilis strain CW14	Bacillus subtilis strain GS 188	Bacillus subtilis strain SR1	Bacillus subtilis strain SX01705	Bacillus subtilis strain TLO3	Clostridium acetobutylicum ATCC 824	Clostridium acetobutylicum DSM 1731	Clostridium acetobutylicum EA 2018	Clostridium beijerinckii ATCC 35702	Clostridium beijerinckii NCIMB 8052	Clostridium beijerinckii NRRL B-598	Clostridium beijerinckii strain BAS B3 I 124	Clostridium beijerinckii strain NCIMB 14988	Escherichia coli 0127 H6 E2348 69	Escherichia coli 042	Escherichia coli CFT073	Escherichia coli O157 H7 str. EDL933	Escherichia coli O157 H7 str. Sakai	Escherichia coli str. K-12 substr. MG1655	Klebsiella pneumoniae 704SK6	Klebsiella pneumoniae str. Kp52.145	Klebsiella pneumoniae strain AR_0117	Klebsiella pneumoniae strain DHQP1605752_NV	Klebsiella pneumoniae strain INF249	Shigella flexneri 2a str. 2457T	Shigella flexneri 4c strain 1205	Shigella sonnei 53G	Shigella sonnei strain FORC_011
Bacillus cereus ATCC 10987	100	91.16	66.58	66.63	66.6	67.18	67.2	67.19	67.2	67.19	64.36	64.37	64.37	64.29	64.29	64.21	64.29	64.4	64.91	65.11	65.07	64.93	64.94	65.06	65.79	65.75	65.81	65.88	65.79	65.11	65.11	65.02	65.02
Bacillus cereus ATCC 14579T	90.93	100	66.63	66.65	66.67	67.36	67.4	67.39	67.34	67.38	64.59	64.58	64.58	64.36	64.36	64.39	64.21	64.3	64.43	64.34	64.56	64.49	64.51	64.49	64.71	64.62	64.71	64.71	64.74	64.62	64.61	64.54	64.54
Bacillus licheniformis ATCC 9789	66.47	66.46	100	99.6	99.51	72.33	72.16	72.17	72.2	72.16	63.62	63.62	63.62	63.4	63.4	63.41	63.52	63.56	63.7	63.82	63.67	63.72	63.71	63.73	63.76	63.64	63.62	63.59	63.62	63.87	63.85	63.81	63.83
Bacillus licheniformis BL-010	66.4	66.39	99.54	100	99.41	72.28	72.07	72.05	72.11	72.06	63.62	63.58	63.58	63.65	63.65	63.55	63.7	63.67	63.52	63.42	63.57	63.48	63.48	63.62	63.44	63.46	63.54	63.43	63.5	63.67	63.65	63.78	63.78
Bacillus licheniformis BL1202	66.44	66.4	99.35	99.36	100	72.28	72.13	72.14	72.22	72.16	63.75	63.75	63.75	63.7	63.69	63.61	63.69	63.62	63.56	63.65	63.54	63.55	63.55	63.5	63.62	63.68	63.69	63.71	63.73	63.65	63.61	63.62	63.67
Bacillus subtilis strain CW14	67.21	67.17	72.32	72.3	72.31	100	92.58	92.46	92.54	92.64	64.33	64.33	64.35	64.24	64.26	64.25	63.98	64.22	63.93	63.86	63.86	63.77	63.77	63.75	63.41	63.35	63.35	63.43	63.43	63.94	63.92	63.86	63.85
Bacillus subtilis strain GS 188	67.14	67.28	72.18	72.19	72.18	92.74	100	98.72	98.03	98.45	64.11	64.11	64.11	64.03	64.01	64	63.89	64.12	64.03	64.06	64.11	64.25	64.26	63.96	63.68	63.72	63.73	63.65	63.65	64.17	64.17	64.12	64.12
Bacillus subtilis strain SR1	67.26	67.28	72.29	72.26	72.25	92.72	98.88	100	98	98.44	64.15	64.15	64.13	64.31	64.31	64.31	64.31	64.33	63.91	64.13	64.08	64.14	64.16	63.94	63.48	63.53	63.47	63.45	63.5	64.18	64.19	63.95	63.96
Bacillus subtilis strain SX01705	67.41	67.39	72.34	72.36	72.34	92.85	98.16	98	100	98.29	64.11	64.09	64.09	64.24	64.24	64.21	64.06	64.19	64.08	64.06	64.26	64.1	64.1	63.99	63.63	63.65	63.57	63.63	63.69	64.15	64.15	64.07	64.03
Bacillus subtilis strain TLO3	67.27	67.25	72.23	72.23	72.23	92.91	98.59	98.37	98.33	100	63.95	63.95	63.96	64.22	64.22	64.09	64.05	64.2	64.18	64.27	64.33	64.16	64.17	64.14	64.01	63.99	64	63.91	64	64.44	64.42	64.38	64.34
Clostridium acetobutylicum ATCC 824	64.7	64.83	64.56	64.66	64.6	64.38	64.42	64.4	64.34	64.34	100	99.99	99.97	69.33	69.33	69.4	69.27	69.24	65.52	65.78	65.77	65.44	65.44	65.72	65.64	65.89	65.97	66.01	65.68	65.76	65.77	65.74	65.72
Clostridium acetobutylicum DSM 1731	64.53	64.85	64.48	64.51	64.43	64.55	64.56	64.47	64.58	64.52	99.98	100	99.98	69.38	69.38	69.41	69.31	69.32	65.1	65.06	65.25	64.91	64.91	65.22	66.12	65.92	65.88	66.02	65.83	65.14	65.15	65.25	65.24
Clostridium acetobutylicum EA 2018	64.39	64.52	64.53	64.59	64.54	64.4	64.48	64.35	64.34	64.34	99.98	99.99	100	69.19	69.19	69.18	69.08	69.08	65.83	65.64	65.99	65.46	65.46	65.66	65.8	65.94	66.04	66.13	65.77	65.71	65.72	65.63	65.62
Clostridium beijerinckii ATCC 35702	64.77	64.61	64.76	64.79	64.75	64.94	64.88	64.8	64.82	64.92	69.08	69.08	69.08	100	100	96.91	96.68	96.49	64.43	64.37	64.74	64.37	64.37	64.7	65.48	65.53	65.61	65.67	65.82	65	65.04	64.83	64.84
Clostridium beijerinckii NCIMB 8052	64.73	64.73	64.55	64.61	64.56	64.89	64.81	64.74	64.96	64.94	69	69	69	100	100	96.92	96.67	96.46	64.33	64.53	64.68	64.41	64.41	64.66	65.85	65.95	66.04	66.09	66.13	64.89	64.9	64.77	64.78
Clostridium beijerinckii NRRL B-598	64.66	64.62	64.68	64.8	64.74	64.87	64.95	64.83	64.8	64.97	69.31	69.3	69.3	96.76	96.76	100	96.75	96.57	65.13	64.79	65.15	64.93	64.93	65.09	66	65.8	65.91	65.95	66.02	65.42	65.38	65.35	65.35
Clostridium beijerinckii strain BAS B3 I 124	64.71	64.51	64.49	64.55	64.51	64.73	64.71	64.64	64.8	64.66	68.91	68.91	68.92	96.52	96.52	96.56	100	97.41	64.55	64.7	64.56	64.37	64.37	64.68	65.78	65.76	65.9	66.06	65.85	64.83	64.82	64.95	64.97
Clostridium beijerinckii strain NCIMB 14988	64.81	64.7	64.96	64.93	64.99	64.92	64.75	64.73	64.79	64.79	69.12	69.13	69.13	96.09	96.09	96.19	97	100	64.56	64.59	64.64	64.31	64.31	64.24	65.97	66.16	66.33	66.37	66.18	64.5	64.5	64.55	64.54
Escherichia coli 0127 H6 E2348 69	63.65	63.56	63.65	63.62	63.66	63.26	63.54	63.45	63.4	63.3	63.93	63.93	63.92	62.56	62.57	62.82	62.61	62.64	100	96.38	98.08	96.42	96.4	96.52	77.49	77.45	77.38	77.37	77.42	96.16	96.17	96.1	96.19
Escherichia coli 042	65.05	63.42	63.67	63.66	63.66	63.55	63.59	63.61	63.67	63.46	64.09	64.1	64.09	63.1	63.1	63.06	63.15	63.14	96.23	100	96.2	96.6	96.62	96.92	77.64	77.78	77.84	77.85	77.79	96.45	96.48	96.59	96.52
Escherichia coli CFT073	63.77	63.43	63.48	63.47	63.47	63.58	63.76	63.62	63.75	63.68	63.82	63.82	63.81	63.5	63.49	63.73	63.51	63.27	97.78	96.02	100	96.05	96.05	96.25	77.39	78	77.88	77.62	77.42	95.88	95.9	95.96	95.97
Escherichia coli O157 H7 str. EDL933	63.65	63.5	63.31	63.34	63.35	63.52	63.34	63.41	63.53	63.4	64.51	64.51	64.5	63.3	63.31	63.12	63.16	63.13	95.98	96.13	95.96	100	99.98	97.44	77.41	77.29	77.37	77.43	77.53	96.55	96.56	96.86	96.64
Escherichia coli O157 H7 str. Sakai	63.46	63.22	63.36	63.35	63.4	63.75	63.68	63.74	63.75	63.77	63.77	63.78	63.77	62.84	62.85	62.91	62.85	62.7	96.02	96.1	95.95	99.97	100	97.33	77.51	77.33	77.41	77.5	77.59	96.5	96.5	96.68	96.56
Escherichia coli str. K-12 substr. MG1655	64.32	63.14	63.21	63.24	63.22	63.29	63.37	63.37	63.5	63.4	64.13	64.13	64.12	63.02	63.01	63.18	63.05	62.82	96.71	97.1	96.69	97.77	97.77	100	77.72	77.7	77.74	77.68	77.77	97.83	97.83	98.05	97.96
Klebsiella pneumoniae 704SK6	63.92	63.94	63.56	63.55	63.51	63.24	63.33	63.16	63.4	63.33	65.5	65.49	65.48	64.17	64.18	64.7	64.77	64.75	77.32	77.3	77.15	77.31	77.31	77.39	100	98.9	98.98	99.03	98.88	77.41	77.42	77.39	77.45
Klebsiella pneumoniae str. Kp52.145	63.89	64.04	63.29	63.19	63.26	63.21	63.28	63.25	63.29	63.22	64.48	64.47	64.46	64.08	64.08	64.41	64.57	64.42	77.37	77.62	77.94	77.42	77.43	77.51	98.92	100	98.88	99.02	98.74	77.62	77.63	77.58	77.63
Klebsiella pneumoniae strain AR_0117	65.04	64.22	63.48	63.48	63.44	63.44	63.35	63.57	63.71	63.4	64.98	64.96	64.95	64.24	64.24	64.74	64.46	64.44	77.28	77.55	77.79	77.38	77.38	77.52	99.01	99.06	100	99.02	99.06	77.6	77.62	77.55	77.56
Klebsiella pneumoniae strain DHQP1605752_NV	66.3	64.22	63.42	63.39	63.42	63.4	63.35	63.34	63.49	63.41	64.28	64.27	64.26	64.31	64.31	64.41	64.16	64.25	77.3	77.56	77.46	77.4	77.4	77.51	98.84	98.9	98.82	100	98.81	77.55	77.57	77.56	77.55
Klebsiella pneumoniae strain INF249	65.05	64.08	63.26	63.28	63.32	63.41	63.25	63.18	63.15	63.25	64.66	64.66	64.65	64.04	64.04	64.38	64.24	64.16	77.12	77.25	77.08	77.21	77.21	77.34	98.65	98.68	98.77	98.62	100	77.39	77.43	77.38	77.37
Shigella flexneri 2a str. 2457T	72.04	63.18	63.89	63.92	63.96	64	64.07	64.03	64.1	63.97	63.83	63.83	63.83	63.1	63.11	63.23	63.16	63.28	96.46	96.98	96.66	97.59	97.58	98.12	78.53	78.41	78.32	78.28	78.44	100	99.94	98.23	98.2
Shigella flexneri 4c strain 1205	73.24	63.85	64.14	64.14	64.15	63.97	63.81	63.71	63.84	63.71	64.18	64.18	64.17	63.39	63.4	63.5	63.35	63.3	96.54	96.98	96.65	97.48	97.47	98.1	78.61	78.43	78.29	78.3	78.51	99.88	100	98.22	98.24
Shigella sonnei 53G	78.78	63.5	63.61	63.6	63.65	63.96	63.86	63.9	64.14	63.96	63.96	63.96	63.96	63.19	63.21	63.3	63.38	63.2	96.39	96.89	96.35	97.45	97.36	98.3	79	78.17	78.75	78.91	78.84	97.91	98.08	100	99.8
Shigella sonnei strain FORC_011	79.37	63.68	63.38	63.28	63.29	63.89	63.8	63.7	63.79	63.75	63.55	63.55	63.54	62.81	62.83	62.88	62.9	62.66	96.53	96.91	96.55	97.44	97.44	98.26	79.14	78.38	78.74	78.93	78.83	97.95	98.15	99.92	100

## Sheet: JSpeciesWS MUMmer
JSpeciesWS MUMmer	Bacillus cereus ATCC 10987	Bacillus cereus ATCC 14579T	Bacillus licheniformis ATCC 9789	Bacillus licheniformis BL-010	Bacillus licheniformis BL1202	Bacillus subtilis strain CW14	Bacillus subtilis strain GS 188	Bacillus subtilis strain SR1	Bacillus subtilis strain SX01705	Bacillus subtilis strain TLO3	Clostridium acetobutylicum ATCC 824	Clostridium acetobutylicum DSM 1731	Clostridium acetobutylicum EA 2018	Clostridium beijerinckii ATCC 35702	Clostridium beijerinckii NCIMB 8052	Clostridium beijerinckii NRRL B-598	Clostridium beijerinckii strain BAS B3 I 124	Clostridium beijerinckii strain NCIMB 14988	Escherichia coli 0127 H6 E2348 69	Escherichia coli 042	Escherichia coli CFT073	Escherichia coli O157 H7 str. EDL933	Escherichia coli O157 H7 str. Sakai	Escherichia coli str. K-12 substr. MG1655	Klebsiella pneumoniae 704SK6	Klebsiella pneumoniae str. Kp52.145	Klebsiella pneumoniae strain AR_0117	Klebsiella pneumoniae strain DHQP1605752_NV	Klebsiella pneumoniae strain INF249	Shigella flexneri 2a str. 2457T	Shigella flexneri 4c strain 1205	Shigella sonnei 53G	Shigella sonnei strain FORC_011
Bacillus cereus ATCC 10987	100	91.9	86.97	86.34	86.36	85.96	86.56	86.08	85.21	86.57	83.95	83.92	83.92	84.47	84.47	84.25	84.05	84.08	82.84	90.22	84.87	85.15	85.15	87.75	87.27	83.33	87.07	87.31	88.28	86.38	88.19	90.23	90.22
Bacillus cereus ATCC 14579T	91.89	100	87.11	87.28	87.31	84.55	85.65	86.59	84.18	86.42	84.89	84.63	84.63	84.04	84.04	83.72	84.05	84.05	82.7	82.7	82.69	82.68	82.68	82.73	82.36	82.42	82.27	82.63	82.42	82.69	82.69	82.68	82.68
Bacillus licheniformis ATCC 9789	86.97	87.11	100	99.69	99.56	85.21	85.11	85.94	85.27	85.43	84.05	84.02	84.28	83.57	83.79	83.2	83.87	83.37	82.43	82.67	82.7	82.65	82.65	82.7	82.43	82.42	82.13	82.37	82.42	82.63	82.63	82.65	82.65
Bacillus licheniformis BL-010	86.34	87.28	99.69	100	99.63	85.23	85.09	85.1	85.77	85.23	84.21	84.17	84.19	83.33	83.31	82.89	83.83	83.56	82.66	82.67	82.7	82.65	82.65	82.7	82.43	82.37	82.34	82.47	82.42	82.63	82.63	82.65	82.65
Bacillus licheniformis BL1202	86.36	87.31	99.55	99.63	100	85.4	85.1	85.75	85.14	85.72	84.21	84.17	84.19	83.58	83.81	83.41	84.3	83.5	82.71	82.71	82.74	82.69	82.69	82.74	82.48	82.47	82.3	82.52	82.47	82.68	82.68	82.69	82.69
Bacillus subtilis strain CW14	86.14	86.31	85.2	85.23	85.39	100	93.06	93.09	93.11	93.09	84.29	84.25	84.25	82.89	83.29	82.93	83.28	82.91	82.62	82.56	82.59	82.55	82.55	82.59	82.38	82.6	82.3	82.41	82.37	82.59	82.59	82.55	82.55
Bacillus subtilis strain GS 188	86.59	86	84.87	84.85	85.1	93.06	100	98.91	98.32	98.62	84.33	84.29	84.29	83.71	83.98	83.96	84.3	84.3	82.67	82.61	82.64	82.59	82.59	82.64	82.42	82.42	82.27	82.36	82.42	82.64	82.64	82.59	82.59
Bacillus subtilis strain SR1	86.08	86.59	85.84	85.23	85.64	93.09	98.91	100	98.29	98.57	84.49	85.13	85.13	83.37	83.95	83.25	84.29	83.63	82.62	82.56	82.59	82.55	82.55	82.59	82.38	82.37	82.3	82.32	82.37	82.59	82.59	82.55	82.55
Bacillus subtilis strain SX01705	85.78	84.18	85.03	85.56	85.13	93.11	98.32	98.29	100	98.38	84.01	83.72	83.72	83.64	83.91	83.4	83.9	83.91	82.66	82.61	82.64	82.59	82.59	82.64	82.42	82.68	82.3	82.36	82.41	82.64	82.64	82.59	82.59
Bacillus subtilis strain TLO3	86.57	86.41	85.15	85.22	85.41	93.09	98.62	98.57	98.38	100	84.48	84.45	84.45	83.72	83.81	83.54	83.95	83.89	82.67	82.61	82.64	82.59	82.59	82.64	82.42	82.42	82.27	82.36	82.42	82.64	82.64	82.59	82.59
Clostridium acetobutylicum ATCC 824	83.95	87.62	84.05	84.21	84.21	84.29	84.33	84.49	84.01	84.48	100	99.99	99.99	84.62	84.62	84.86	84.33	84.02	82.85	82.9	83.06	82.9	82.9	82.98	82.62	82.7	82.7	82.7	82.7	82.98	82.98	82.9	82.98
Clostridium acetobutylicum DSM 1731	83.92	84.63	84.02	84.17	84.17	84.25	84.29	84.44	83.72	84.45	99.99	100	99.99	84.73	84.73	84.86	84.33	84.2	82.78	82.9	83.06	82.9	82.9	82.98	83.52	83.6	83.6	83.6	83.6	82.98	82.98	82.9	82.98
Clostridium acetobutylicum EA 2018	83.92	84.63	84.28	84.19	84.19	84.25	84.29	84.44	83.72	84.45	99.99	99.99	100	84.61	84.61	84.6	84.11	83.94	82.78	82.9	83.06	82.9	82.9	82.98	83.52	83.6	83.6	83.6	83.6	82.98	82.98	82.9	82.98
Clostridium beijerinckii ATCC 35702	84.35	84.04	83.57	83.33	83.57	82.91	83.71	83.37	83.64	83.71	84.73	84.73	84.64	100	99.99	97.64	97.38	97.14	80.34	80.27	80.3	80.27	80.27	79.8	80.26	80.35	80.34	80.35	80.34	79.85	79.8	79.75	79.75
Clostridium beijerinckii NCIMB 8052	84.35	84.04	83.79	83.31	83.81	83.29	83.98	83.95	83.91	83.81	84.73	84.73	84.64	99.99	100	97.64	97.38	97.14	80.34	80.27	80.3	80.27	80.27	79.8	80.26	80.35	80.34	80.35	80.34	79.85	79.8	79.75	79.75
Clostridium beijerinckii NRRL B-598	84.25	83.73	83.28	83.15	83.28	82.93	83.96	83.27	83.4	83.54	84.86	84.86	84.63	97.64	97.64	100	97.44	97.29	80.33	80.27	80.57	80.27	80.27	79.79	80.34	80.16	80.4	80.4	80.4	79.85	79.79	79.79	79.79
Clostridium beijerinckii strain BAS B3 I 124	84.05	84.05	83.97	84.35	84.3	83.28	84.3	84.29	83.9	83.95	84.33	84.5	84.11	97.38	97.38	97.44	100	97.96	80.36	80.29	79.93	80.29	80.29	79.82	80.34	80.42	80.4	80.4	80.4	79.87	79.82	79.8	79.8
Clostridium beijerinckii strain NCIMB 14988	83.81	84.05	83.37	83.29	83.5	82.91	84.3	83.63	83.91	83.89	84.02	84.2	84.21	97.14	97.14	97.29	97.96	100	80.27	80.2	79.82	80.2	80.2	79.73	80.26	80.35	80.34	80.34	80.34	79.8	79.73	79.73	79.73
Escherichia coli 0127 H6 E2348 69	82.84	82.7	82.43	82.66	82.71	82.62	82.67	82.62	82.66	82.67	82.85	82.78	82.78	80.34	80.34	80.35	80.36	80.27	100	97.2	98.61	97.09	97.1	97.18	84.99	85.13	84.81	84.87	84.92	97.05	97.05	97.15	97.15
Escherichia coli 042	90.22	82.7	82.67	82.67	82.71	82.56	82.61	82.56	82.61	82.61	82.9	82.9	82.9	80.27	80.27	80.28	80.29	80.2	97.2	100	97.15	97.31	97.31	97.6	85.04	85.29	85.53	85.36	85.13	97.41	97.42	97.51	97.51
Escherichia coli CFT073	84.87	82.69	82.7	82.7	82.74	82.59	82.64	82.59	82.64	82.64	83.06	83.06	83.06	80.3	80.3	80.27	79.93	79.82	98.61	97.15	100	97.03	97.03	97.17	84.89	85.86	85.81	85.17	84.81	97.07	97.07	97.15	97.15
Escherichia coli O157 H7 str. EDL933	85.15	82.68	82.65	82.65	82.69	82.55	82.59	82.55	82.59	82.59	82.9	82.9	82.9	80.27	80.27	80.28	80.29	80.2	97.09	97.31	97.03	100	99.97	98.13	84.81	84.78	84.84	84.87	84.81	97.91	97.91	97.96	97.97
Escherichia coli O157 H7 str. Sakai	85.15	82.68	82.65	82.65	82.69	82.55	82.59	82.55	82.59	82.59	82.9	82.9	82.9	80.27	80.27	80.28	80.29	80.2	97.1	97.32	97.02	99.97	100	98.13	84.82	84.79	84.85	84.87	84.82	97.89	97.9	97.91	97.96
Escherichia coli str. K-12 substr. MG1655	87.75	82.73	82.7	82.7	82.74	82.59	82.64	82.59	82.64	82.64	82.98	82.98	82.98	79.8	79.8	79.79	79.82	79.73	97.18	97.61	97.16	98.13	98.13	100	84.83	84.78	85.07	84.74	84.93	98.31	98.3	98.5	98.5
Klebsiella pneumoniae 704SK6	86.69	82.36	82.43	82.43	82.48	82.38	82.42	82.38	82.42	82.42	82.62	83.52	83.52	80.26	80.26	80.35	80.34	80.26	84.99	85.04	84.9	84.77	84.77	84.84	100	99.25	99.29	99.26	99.29	84.96	84.99	84.87	84.94
Klebsiella pneumoniae str. Kp52.145	83.33	82.42	82.42	82.37	82.47	82.6	82.42	82.37	82.68	82.42	82.7	83.6	83.6	80.35	80.35	80.16	80.42	80.35	85.09	85.28	85.86	84.78	84.79	84.78	99.25	100	99.26	99.23	99.26	84.85	84.78	84.71	84.83
Klebsiella pneumoniae strain AR_0117	87.07	82.27	82.27	82.34	82.38	82.3	82.33	82.24	82.38	82.33	82.7	83.6	83.6	80.34	80.34	80.42	80.4	80.34	84.81	85.53	85.8	84.83	84.84	85.07	99.3	99.26	100	99.28	99.32	84.98	85	84.95	85.06
Klebsiella pneumoniae strain DHQP1605752_NV	86.91	82.63	82.21	82.37	82.52	82.41	82.36	82.32	82.36	82.46	82.7	83.6	83.6	80.34	80.34	80.4	80.4	80.34	84.87	85.36	85.18	84.87	84.87	84.74	99.27	99.24	99.28	100	99.28	85.1	84.96	84.98	84.99
Klebsiella pneumoniae strain INF249	87.67	82.42	82.42	82.42	82.47	82.37	82.42	82.37	82.41	82.42	82.7	83.6	83.6	80.34	80.34	80.42	80.4	80.34	84.92	85.13	84.81	84.82	84.82	84.94	99.29	99.26	99.32	99.28	100	84.96	85.03	84.98	84.99
Shigella flexneri 2a str. 2457T	86.38	82.69	82.63	82.63	82.68	82.59	82.64	82.59	82.64	82.64	82.98	82.98	82.98	79.85	79.85	79.85	79.87	79.8	97.05	97.41	97.08	97.9	97.89	98.3	84.96	84.85	84.99	85.1	84.97	100	99.95	98.53	98.53
Shigella flexneri 4c strain 1205	88.19	82.69	82.63	82.63	82.68	82.59	82.64	82.59	82.64	82.64	82.99	82.99	82.99	79.8	79.8	79.8	79.82	79.75	97.06	97.42	97.07	97.91	97.89	98.31	84.99	84.79	85.01	84.97	85.03	99.95	100	98.54	98.54
Shigella sonnei 53G	90.23	82.68	82.65	82.65	82.69	82.55	82.59	82.55	82.59	82.59	82.9	82.9	82.9	79.75	79.75	79.8	79.8	79.75	97.15	97.51	97.15	97.97	97.92	98.5	84.86	84.7	84.96	84.97	84.97	98.53	98.53	100	99.94
Shigella sonnei strain FORC_011	90.22	82.68	82.65	82.65	82.69	82.55	82.59	82.55	82.59	82.59	82.98	82.98	82.98	79.75	79.75	79.8	79.8	79.75	97.14	97.51	97.15	97.97	97.96	98.5	84.94	84.83	85.07	84.98	85	98.53	98.54	99.94	100

## Sheet: TETRA
TETRA method	Bacillus cereus ATCC 10987	Bacillus cereus ATCC 14579T	Bacillus licheniformis ATCC 9789	Bacillus licheniformis BL-010	Bacillus licheniformis BL1202	Bacillus subtilis strain CW14	Bacillus subtilis strain GS 188	Bacillus subtilis strain SR1	Bacillus subtilis strain SX01705	Bacillus subtilis strain TLO3	Clostridium acetobutylicum ATCC 824	Clostridium acetobutylicum DSM 1731	Clostridium acetobutylicum EA 2018	Clostridium beijerinckii ATCC 35702	Clostridium beijerinckii NCIMB 8052	Clostridium beijerinckii NRRL B-598	Clostridium beijerinckii strain BAS B3 I 124	Clostridium beijerinckii strain NCIMB 14988	Escherichia coli 0127 H6 E2348 69	Escherichia coli 042	Escherichia coli CFT073	Escherichia coli O157 H7 str. EDL933	Escherichia coli O157 H7 str. Sakai	Escherichia coli str. K-12 substr. MG1655	Klebsiella pneumoniae 704SK6	Klebsiella pneumoniae str. Kp52.145	Klebsiella pneumoniae strain AR_0117	Klebsiella pneumoniae strain DHQP1605752_NV	Klebsiella pneumoniae strain INF249	Shigella flexneri 2a str. 2457T	Shigella flexneri 4c strain 1205	Shigella sonnei 53G	Shigella sonnei strain FORC_011
Bacillus cereus ATCC 10987	1	0.99892	0.66822	0.67126	0.67353	0.70315	0.70548	0.70544	0.70452	0.70133	0.74079	0.74056	0.74044	0.83228	0.83242	0.83214	0.83381	0.8341	0.60248	0.60762	0.60585	0.61246	0.61193	0.59906	0.62984	0.63046	0.631	0.63094	0.632	0.59919	0.59915	0.60289	0.60239
Bacillus cereus ATCC 14579T	0.99892	1	0.66831	0.67142	0.67384	0.70157	0.70386	0.70365	0.70289	0.69958	0.75121	0.75097	0.75085	0.84195	0.84209	0.84169	0.84329	0.84361	0.6042	0.60932	0.60738	0.61441	0.61393	0.60048	0.63427	0.63468	0.63528	0.63526	0.63633	0.60064	0.60064	0.60465	0.60402
Bacillus licheniformis ATCC 9789	0.66822	0.66831	1	0.99983	0.9996	0.90905	0.90112	0.89897	0.90173	0.89916	0.63596	0.63576	0.63587	0.57156	0.57167	0.57191	0.57502	0.57632	0.45782	0.46586	0.46104	0.4639	0.46449	0.45841	0.59073	0.59089	0.58789	0.58619	0.5865	0.45224	0.4523	0.46087	0.4602
Bacillus licheniformis BL-010	0.67126	0.67142	0.99983	1	0.99954	0.91054	0.90265	0.90058	0.9033	0.90076	0.63992	0.63973	0.63984	0.57517	0.57529	0.57539	0.57849	0.57988	0.4622	0.47019	0.46534	0.46831	0.46889	0.46269	0.59368	0.59388	0.59089	0.58914	0.58946	0.45668	0.45676	0.46544	0.46478
Bacillus licheniformis BL1202	0.67353	0.67384	0.9996	0.99954	1	0.91238	0.90394	0.90169	0.90464	0.90192	0.64219	0.64199	0.64209	0.57912	0.57923	0.57936	0.58253	0.58383	0.46423	0.47213	0.46738	0.47067	0.47124	0.4647	0.59748	0.59754	0.59469	0.59281	0.59312	0.45804	0.45806	0.46705	0.46629
Bacillus subtilis strain CW14	0.70315	0.70157	0.90905	0.91054	0.91238	1	0.9982	0.9978	0.99845	0.99783	0.60953	0.60949	0.60948	0.55004	0.55018	0.55214	0.55304	0.55581	0.47976	0.48171	0.48033	0.4823	0.48256	0.47558	0.54241	0.54504	0.54194	0.53871	0.53877	0.47638	0.47798	0.48444	0.48375
Bacillus subtilis strain GS 188	0.70548	0.70386	0.90112	0.90265	0.90394	0.9982	1	0.99972	0.9997	0.99965	0.60951	0.60947	0.60947	0.54625	0.5464	0.5485	0.54905	0.55159	0.47372	0.47527	0.47431	0.47571	0.47593	0.46872	0.52692	0.53009	0.52669	0.52376	0.52377	0.47112	0.47293	0.47936	0.47873
Bacillus subtilis strain SR1	0.70544	0.70365	0.89897	0.90058	0.90169	0.9978	0.99972	1	0.99957	0.99966	0.60658	0.60654	0.60656	0.54263	0.54278	0.54478	0.54538	0.5479	0.4754	0.47684	0.47592	0.47707	0.47732	0.47016	0.52461	0.52797	0.52449	0.52156	0.5216	0.47291	0.47473	0.48105	0.48049
Bacillus subtilis strain SX01705	0.70452	0.70289	0.90173	0.9033	0.90464	0.99845	0.9997	0.99957	1	0.99943	0.61131	0.61127	0.61127	0.54637	0.54652	0.54843	0.54917	0.55176	0.47709	0.47883	0.4776	0.47913	0.47935	0.47233	0.5307	0.5338	0.53049	0.52753	0.52756	0.4743	0.47608	0.48263	0.48189
Bacillus subtilis strain TLO3	0.70133	0.69958	0.89916	0.90076	0.90192	0.99783	0.99965	0.99966	0.99943	1	0.60653	0.60649	0.6065	0.5416	0.54175	0.54384	0.54429	0.54692	0.47621	0.47765	0.47667	0.4778	0.47808	0.47149	0.52595	0.52925	0.52574	0.52284	0.52284	0.47408	0.47591	0.48222	0.48172
Clostridium acetobutylicum ATCC 824	0.74079	0.75121	0.63596	0.63992	0.64219	0.60953	0.60951	0.60658	0.61131	0.60653	1	1	0.99999	0.92327	0.92328	0.92505	0.92393	0.92599	0.52738	0.53529	0.52927	0.54175	0.5416	0.52497	0.64802	0.64728	0.64521	0.6474	0.6476	0.52604	0.52742	0.54022	0.53871
Clostridium acetobutylicum DSM 1731	0.74056	0.75097	0.63576	0.63973	0.64199	0.60949	0.60947	0.60654	0.61127	0.60649	1	1	1	0.92311	0.92312	0.9249	0.92377	0.92584	0.52737	0.53529	0.52925	0.54174	0.54159	0.52499	0.64799	0.64725	0.64518	0.64737	0.64757	0.52605	0.52743	0.54024	0.53873
Clostridium acetobutylicum EA 2018	0.74044	0.75085	0.63587	0.63984	0.64209	0.60948	0.60947	0.60656	0.61127	0.6065	0.99999	1	1	0.92299	0.923	0.92479	0.92366	0.92571	0.52764	0.53555	0.52952	0.54201	0.54186	0.52526	0.64826	0.64753	0.64544	0.64764	0.64784	0.52637	0.52775	0.54059	0.53909
Clostridium beijerinckii ATCC 35702	0.83228	0.84195	0.57156	0.57517	0.57912	0.55004	0.54625	0.54263	0.54637	0.5416	0.92327	0.92311	0.92299	1	1	0.99932	0.99934	0.99923	0.60241	0.60861	0.60418	0.6135	0.61313	0.59916	0.68698	0.68548	0.68585	0.6863	0.6879	0.59921	0.59942	0.60532	0.60418
Clostridium beijerinckii NCIMB 8052	0.83242	0.84209	0.57167	0.57529	0.57923	0.55018	0.5464	0.54278	0.54652	0.54175	0.92328	0.92312	0.923	1	1	0.99933	0.99934	0.99923	0.60249	0.60869	0.60427	0.61358	0.61321	0.59923	0.68699	0.6855	0.68587	0.68632	0.68792	0.59931	0.59952	0.6054	0.60425
Clostridium beijerinckii NRRL B-598	0.83214	0.84169	0.57191	0.57539	0.57936	0.55214	0.5485	0.54478	0.54843	0.54384	0.92505	0.9249	0.92479	0.99932	0.99933	1	0.99924	0.9992	0.59971	0.60587	0.60121	0.61092	0.6106	0.59668	0.68569	0.68424	0.68451	0.68491	0.68646	0.59636	0.59659	0.60244	0.60126
Clostridium beijerinckii strain BAS B3 I 124	0.83381	0.84329	0.57502	0.57849	0.58253	0.55304	0.54905	0.54538	0.54917	0.54429	0.92393	0.92377	0.92366	0.99934	0.99934	0.99924	1	0.99948	0.59746	0.60369	0.59903	0.60884	0.60846	0.59402	0.68414	0.68272	0.68301	0.68345	0.68501	0.59398	0.5942	0.60063	0.59949
Clostridium beijerinckii strain NCIMB 14988	0.8341	0.84361	0.57632	0.57988	0.58383	0.55581	0.55159	0.5479	0.55176	0.54692	0.92599	0.92584	0.92571	0.99923	0.99923	0.9992	0.99948	1	0.59982	0.606	0.60137	0.61099	0.61064	0.5966	0.68698	0.68547	0.6858	0.68613	0.68762	0.59626	0.59647	0.60244	0.60126
Escherichia coli 0127 H6 E2348 69	0.60248	0.6042	0.45782	0.4622	0.46423	0.47976	0.47372	0.4754	0.47709	0.47621	0.52738	0.52737	0.52764	0.60241	0.60249	0.59971	0.59746	0.59982	1	0.9993	0.99923	0.99817	0.9983	0.99838	0.85152	0.8593	0.85485	0.85622	0.85885	0.99716	0.99668	0.99579	0.99542
Escherichia coli 042	0.60762	0.60932	0.46586	0.47019	0.47213	0.48171	0.47527	0.47684	0.47883	0.47765	0.53529	0.53529	0.53555	0.60861	0.60869	0.60587	0.60369	0.606	0.9993	1	0.99899	0.99857	0.99871	0.9986	0.8592	0.86682	0.86243	0.86387	0.86656	0.99699	0.99649	0.99632	0.99586
Escherichia coli CFT073	0.60585	0.60738	0.46104	0.46534	0.46738	0.48033	0.47431	0.47592	0.4776	0.47667	0.52927	0.52925	0.52952	0.60418	0.60427	0.60121	0.59903	0.60137	0.99923	0.99899	1	0.9984	0.99842	0.99737	0.85273	0.86076	0.85618	0.85772	0.8606	0.99754	0.99726	0.99642	0.99603
Escherichia coli O157 H7 str. EDL933	0.61246	0.61441	0.4639	0.46831	0.47067	0.4823	0.47571	0.47707	0.47913	0.4778	0.54175	0.54174	0.54201	0.6135	0.61358	0.61092	0.60884	0.61099	0.99817	0.99857	0.9984	1	0.99998	0.99634	0.85927	0.86698	0.86262	0.86402	0.86679	0.99596	0.99577	0.99631	0.9956
Escherichia coli O157 H7 str. Sakai	0.61193	0.61393	0.46449	0.46889	0.47124	0.48256	0.47593	0.47732	0.47935	0.47808	0.5416	0.54159	0.54186	0.61313	0.61321	0.6106	0.60846	0.61064	0.9983	0.99871	0.99842	0.99998	1	0.99667	0.8594	0.86708	0.86273	0.86409	0.86684	0.99604	0.99582	0.9963	0.99564
Escherichia coli str. K-12 substr. MG1655	0.59906	0.60048	0.45841	0.46269	0.4647	0.47558	0.46872	0.47016	0.47233	0.47149	0.52497	0.52499	0.52526	0.59916	0.59923	0.59668	0.59402	0.5966	0.99838	0.9986	0.99737	0.99634	0.99667	1	0.85808	0.86528	0.86115	0.86242	0.86483	0.99586	0.99503	0.99431	0.99418
Klebsiella pneumoniae 704SK6	0.62984	0.63427	0.59073	0.59368	0.59748	0.54241	0.52692	0.52461	0.5307	0.52595	0.64802	0.64799	0.64826	0.68698	0.68699	0.68569	0.68414	0.68698	0.85152	0.8592	0.85273	0.85927	0.8594	0.85808	1	0.99962	0.99978	0.99973	0.99951	0.84187	0.83996	0.8513	0.85038
Klebsiella pneumoniae str. Kp52.145	0.63046	0.63468	0.59089	0.59388	0.59754	0.54504	0.53009	0.52797	0.5338	0.52925	0.64728	0.64725	0.64753	0.68548	0.6855	0.68424	0.68272	0.68547	0.8593	0.86682	0.86076	0.86698	0.86708	0.86528	0.99962	1	0.99968	0.99978	0.99967	0.85026	0.84853	0.85927	0.85838
Klebsiella pneumoniae strain AR_0117	0.631	0.63528	0.58789	0.59089	0.59469	0.54194	0.52669	0.52449	0.53049	0.52574	0.64521	0.64518	0.64544	0.68585	0.68587	0.68451	0.68301	0.6858	0.85485	0.86243	0.85618	0.86262	0.86273	0.86115	0.99978	0.99968	1	0.99972	0.99952	0.8453	0.84345	0.85462	0.85372
Klebsiella pneumoniae strain DHQP1605752_NV	0.63094	0.63526	0.58619	0.58914	0.59281	0.53871	0.52376	0.52156	0.52753	0.52284	0.6474	0.64737	0.64764	0.6863	0.68632	0.68491	0.68345	0.68613	0.85622	0.86387	0.85772	0.86402	0.86409	0.86242	0.99973	0.99978	0.99972	1	0.99977	0.84705	0.84528	0.85637	0.85544
Klebsiella pneumoniae strain INF249	0.632	0.63633	0.5865	0.58946	0.59312	0.53877	0.52377	0.5216	0.52756	0.52284	0.6476	0.64757	0.64784	0.6879	0.68792	0.68646	0.68501	0.68762	0.85885	0.86656	0.8606	0.86679	0.86684	0.86483	0.99951	0.99967	0.99952	0.99977	1	0.84985	0.84812	0.85904	0.85802
Shigella flexneri 2a str. 2457T	0.59919	0.60064	0.45224	0.45668	0.45804	0.47638	0.47112	0.47291	0.4743	0.47408	0.52604	0.52605	0.52637	0.59921	0.59931	0.59636	0.59398	0.59626	0.99716	0.99699	0.99754	0.99596	0.99604	0.99586	0.84187	0.85026	0.8453	0.84705	0.84985	1	0.99991	0.99774	0.99774
Shigella flexneri 4c strain 1205	0.59915	0.60064	0.4523	0.45676	0.45806	0.47798	0.47293	0.47473	0.47608	0.47591	0.52742	0.52743	0.52775	0.59942	0.59952	0.59659	0.5942	0.59647	0.99668	0.99649	0.99726	0.99577	0.99582	0.99503	0.83996	0.84853	0.84345	0.84528	0.84812	0.99991	1	0.99774	0.99771
Shigella sonnei 53G	0.60289	0.60465	0.46087	0.46544	0.46705	0.48444	0.47936	0.48105	0.48263	0.48222	0.54022	0.54024	0.54059	0.60532	0.6054	0.60244	0.60063	0.60244	0.99579	0.99632	0.99642	0.99631	0.9963	0.99431	0.8513	0.85927	0.85462	0.85637	0.85904	0.99774	0.99774	1	0.99983
Shigella sonnei strain FORC_011	0.60239	0.60402	0.4602	0.46478	0.46629	0.48375	0.47873	0.48049	0.48189	0.48172	0.53871	0.53873	0.53909	0.60418	0.60425	0.60126	0.59949	0.60126	0.99542	0.99586	0.99603	0.9956	0.99564	0.99418	0.85038	0.85838	0.85372	0.85544	0.85802	0.99774	0.99771	0.99983	1

## Sheet: OrthoANI
OrthoANI	Bacillus cereus ATCC 10987	Bacillus cereus ATCC 14579T	Bacillus licheniformis ATCC 9789	Bacillus licheniformis BL-010	Bacillus licheniformis BL1202	Bacillus subtilis strain CW14	Bacillus subtilis strain GS 188	Bacillus subtilis strain SR1	Bacillus subtilis strain SX01705	Bacillus subtilis strain TLO3	Clostridium acetobutylicum ATCC 824	Clostridium acetobutylicum DSM 1731	Clostridium acetobutylicum EA 2018	Clostridium beijerinckii ATCC 35702	Clostridium beijerinckii NCIMB 8052	Clostridium beijerinckii NRRL B-598	Clostridium beijerinckii strain BAS B3 I 124	Clostridium beijerinckii strain NCIMB 14988	Escherichia coli 0127 H6 E2348 69	Escherichia coli 042	Escherichia coli CFT073	Escherichia coli O157 H7 str. EDL933	Escherichia coli O157 H7 str. Sakai	Escherichia coli str. K-12 substr. MG1655	Klebsiella pneumoniae 704SK6	Klebsiella pneumoniae str. Kp52.145	Klebsiella pneumoniae strain AR_0117	Klebsiella pneumoniae strain DHQP1605752_NV	Klebsiella pneumoniae strain INF249	Shigella flexneri 2a str. 2457T	Shigella flexneri 4c strain 1205	Shigella sonnei 53G	Shigella sonnei strain FORC_011
Bacillus cereus ATCC 10987	100	91.61	66.37	66.25	66.16	67.08	67.12	67.13	67.16	67.01	63.26	63.23	63.23	63.35	63.42	63.31	63.47	63.36	62.68	62.66	62.36	62.79	62.32	62.47	62.1	61.96	62.61	62.38	61.8	62.25	62.35	62.3	62.46
Bacillus cereus ATCC 14579T	91.61	100	66.39	66.35	66.23	67.25	67.07	67.3	67.24	67.17	63.32	63.24	63.14	63.6	63.5	63.21	63.48	63.51	62.24	62.45	61.97	62.13	61.97	62.31	61.8	61.81	62.06	61.68	61.83	62.32	62.26	62.33	62.4
Bacillus licheniformis ATCC 9789	66.37	66.39	100	99.68	99.57	72.78	72.6	72.83	72.77	72.75	62.74	62.6	62.4	62.56	62.45	62.2	62.19	62.51	62.6	62.54	62.52	62.29	62.4	62.22	62.81	62.55	62.36	62.73	62.64	62.73	62.56	62.65	62.6
Bacillus licheniformis BL-010	66.25	66.35	99.68	100	99.6	72.77	72.61	72.76	72.76	72.88	63	62.62	62.46	62.32	62.56	62.27	62.44	62.58	62.51	62.81	62.39	62.41	62.47	62.35	62.72	62.71	62.46	62.49	62.68	62.81	62.83	62.79	62.71
Bacillus licheniformis BL1202	66.16	66.23	99.57	99.6	100	72.97	72.45	72.75	72.79	72.63	62.81	62.39	62.39	62.47	62.24	62.01	62.42	62.39	62.47	62.65	62.28	62.46	62.59	62.48	62.6	62.47	62.37	62.73	62.69	62.56	62.68	62.84	62.73
Bacillus subtilis strain CW14	67.08	67.25	72.78	72.77	72.97	100	93.03	93	92.97	93.07	63	62.74	62.87	63.12	62.95	62.74	62.89	62.88	62.43	62.22	62.23	62.48	62.15	62.39	62.46	62.09	62.43	62.35	62.27	62.56	62.88	62.7	62.72
Bacillus subtilis strain GS 188	67.12	67.07	72.6	72.61	72.45	93.03	100	98.97	98.25	98.66	62.84	62.58	63.01	62.69	62.64	62.86	62.59	62.62	62.54	62.71	62.36	62.55	62.44	62.25	62.49	62.42	62.74	62.25	62.32	62.63	62.66	62.74	62.75
Bacillus subtilis strain SR1	67.13	67.3	72.83	72.76	72.75	93	98.97	100	98.21	98.61	62.81	62.57	62.58	62.8	62.77	62.98	62.97	62.83	62.04	62.24	62.41	62.21	62.28	62.51	62.14	62.12	62	62.04	62.17	62.43	62.33	62.35	62.5
Bacillus subtilis strain SX01705	67.16	67.24	72.77	72.76	72.79	92.97	98.25	98.21	100	98.42	62.9	62.7	62.65	62.88	62.7	62.73	62.81	62.86	62.5	62.23	62.33	62.55	62.45	62.19	62.22	62.22	62.15	62.17	62.24	62.21	62.41	62.35	62.25
Bacillus subtilis strain TLO3	67.01	67.17	72.75	72.88	72.63	93.07	98.66	98.61	98.42	100	62.79	62.64	62.54	62.64	62.72	62.78	62.45	62.7	62.31	62.17	62.17	62.28	62.16	62.13	62.17	62.51	62.35	62.24	62.34	62.55	62.51	62.66	62.43
Clostridium acetobutylicum ATCC 824	63.26	63.32	62.74	63	62.81	63	62.84	62.81	62.9	62.79	100	99.97	99.98	69.21	69.15	69.06	68.86	68.8	61.63	61.98	61.17	61.61	61.36	61.78	61.06	61.1	61.04	61.35	61.21	62.2	62.88	62.7	62.72
Clostridium acetobutylicum DSM 1731	63.23	63.24	62.6	62.62	62.39	62.74	62.58	62.57	62.7	62.64	99.97	100	99.99	69.02	69.04	69.12	68.82	68.81	61.48	61.9	61.17	62	61.96	61.5	61.36	61.42	61.1	61.6	61.89	61.74	62.66	62.74	62.75
Clostridium acetobutylicum EA 2018	63.23	63.14	62.4	62.46	62.39	62.87	63.01	62.58	62.65	62.54	99.98	99.99	100	68.86	68.83	68.89	68.92	68.84	61.71	62.36	61.46	62.23	61.79	61.57	61.66	61.87	61.44	60.91	62.2	62.02	62.33	62.35	62.5
Clostridium beijerinckii ATCC 35702	63.35	63.6	62.56	62.32	62.47	63.12	62.69	62.8	62.88	62.64	69.21	69.02	68.86	100	99.99	97.49	97.24	97.02	61.32	60.98	61.32	61.3	61.31	61.42	61.6	61.05	60.61	61.18	61.25	61.31	62.41	62.35	62.25
Clostridium beijerinckii NCIMB 8052	63.42	63.5	62.45	62.56	62.24	62.95	62.64	62.77	62.7	62.72	69.15	69.04	68.83	99.99	100	97.49	97.26	97.01	61.37	60.91	61.37	61.64	61.36	61.42	61.66	61.47	61.02	61.27	61.16	61.61	62.51	62.66	62.43
Clostridium beijerinckii NRRL B-598	63.31	63.21	62.2	62.27	62.01	62.74	62.86	62.98	62.73	62.78	69.06	69.12	68.89	97.49	97.49	100	97.32	97.18	61.59	61.15	61.31	61.77	61.34	60.95	61.57	61.78	61.28	61.73	61.06	61.56	61.51	61.73	61.61
Clostridium beijerinckii strain BAS B3 I 124	63.47	63.48	62.19	62.44	62.42	62.89	62.59	62.97	62.81	62.45	68.86	68.82	68.92	97.24	97.26	97.32	100	97.83	61.56	61.31	61.33	61.38	61.28	61.47	62.49	61.6	61.16	61.62	61.26	61.36	61.26	61.57	61.88
Clostridium beijerinckii strain NCIMB 14988	63.36	63.51	62.51	62.58	62.39	62.88	62.62	62.83	62.86	62.7	68.8	68.81	68.84	97.02	97.01	97.18	97.83	100	61.67	61.28	61.64	61.31	61.3	61.55	62.16	61.94	61.58	61.45	61.14	61.3	61.45	61.33	61.4
Escherichia coli 0127 H6 E2348 69	62.68	62.24	62.6	62.51	62.47	62.43	62.54	62.04	62.5	62.31	61.63	61.48	61.71	61.32	61.37	61.59	61.56	61.67	100	96.94	96.73	97.05	97.02	97.41	78.28	78.49	78.35	78.47	78.4	97.27	97.26	97.19	97.2
Escherichia coli 042	62.66	62.45	62.54	62.81	62.65	62.22	62.71	62.24	62.23	62.17	61.98	61.9	62.36	60.98	60.91	61.15	61.31	61.28	96.94	100	98.45	96.95	96.9	96.99	78.11	78.3	78.09	78.03	78.09	96.87	96.9	96.84	96.93
Escherichia coli CFT073	62.36	61.97	62.52	62.39	62.28	62.23	62.36	62.41	62.33	62.17	61.17	61.17	61.46	61.32	61.37	61.31	61.33	61.64	96.73	98.45	100	96.72	96.75	96.93	78.26	78.96	78.63	78.36	78.17	96.92	96.89	96.77	96.94
Escherichia coli O157 H7 str. EDL933	62.79	62.13	62.29	62.41	62.46	62.48	62.55	62.21	62.55	62.28	61.61	62	62.23	61.3	61.64	61.77	61.38	61.31	97.05	96.95	96.72	100	99.95	98.01	78.22	78.14	78.16	78.12	78.26	97.89	97.88	97.83	97.87
Escherichia coli O157 H7 str. Sakai	62.32	61.97	62.4	62.47	62.59	62.15	62.44	62.28	62.45	62.16	61.36	61.96	61.79	61.31	61.36	61.34	61.28	61.3	97.02	96.9	96.75	99.95	100	98	78.21	78.09	78.08	78.22	78.33	97.87	97.81	97.74	97.84
Escherichia coli str. K-12 substr. MG1655	62.47	62.31	62.22	62.35	62.48	62.39	62.25	62.51	62.19	62.13	61.78	61.5	61.57	61.42	61.42	60.95	61.47	61.55	97.41	96.99	96.93	98.01	98	100	78.34	78.45	78.3	78.25	78.43	98.26	98.3	98.38	98.46
Klebsiella pneumoniae 704SK6	62.1	61.8	62.81	62.72	62.6	62.46	62.49	62.14	62.22	62.17	61.06	61.36	61.66	61.6	61.66	61.57	62.49	62.16	78.28	78.11	78.26	78.22	78.21	78.34	100	99.18	99.26	99.22	99.06	78.4	78.55	78.46	78.52
Klebsiella pneumoniae str. Kp52.145	61.96	61.81	62.55	62.71	62.47	62.09	62.42	62.12	62.22	62.51	61.1	61.42	61.87	61.05	61.47	61.78	61.6	61.94	78.49	78.3	78.96	78.14	78.09	78.45	99.18	100	99.2	99.17	99.08	78.36	78.63	78.54	78.45
Klebsiella pneumoniae strain AR_0117	62.61	62.06	62.36	62.46	62.37	62.43	62.74	62	62.15	62.35	61.04	61.1	61.44	60.61	61.02	61.28	61.16	61.58	78.35	78.09	78.63	78.16	78.08	78.3	99.26	99.2	100	99.22	99.27	78.42	78.65	78.54	78.45
Klebsiella pneumoniae strain DHQP1605752_NV	62.38	61.68	62.73	62.49	62.73	62.35	62.25	62.04	62.17	62.24	61.35	61.6	60.91	61.18	61.27	61.73	61.62	61.45	78.47	78.03	78.36	78.12	78.22	78.25	99.22	99.17	99.22	100	99.17	78.45	78.55	78.57	78.45
Klebsiella pneumoniae strain INF249	61.8	61.83	62.64	62.68	62.69	62.27	62.32	62.17	62.24	62.34	61.21	61.89	62.2	61.25	61.16	61.06	61.26	61.14	78.4	78.09	78.17	78.26	78.33	78.43	99.06	99.08	99.27	99.17	100	78.46	78.47	78.49	78.49
Shigella flexneri 2a str. 2457T	62.25	62.32	62.73	62.81	62.56	62.56	62.63	62.43	62.21	62.55	62.2	61.74	62.02	61.31	61.61	61.56	61.36	61.3	97.27	96.87	96.92	97.89	97.87	98.26	78.4	78.36	78.42	78.45	78.46	100	99.95	98.45	98.46
Shigella flexneri 4c strain 1205	62.35	62.26	62.56	62.83	62.68	62.88	62.66	62.33	62.41	62.51	62.88	62.66	62.33	62.41	62.51	61.51	61.26	61.45	97.26	96.9	96.89	97.88	97.81	98.3	78.55	78.63	78.65	78.55	78.47	99.95	100	98.46	98.51
Shigella sonnei 53G	62.3	62.33	62.65	62.79	62.84	62.7	62.74	62.35	62.35	62.66	62.7	62.74	62.35	62.35	62.66	61.73	61.57	61.33	97.19	96.84	96.77	97.83	97.74	98.38	78.46	78.54	78.54	78.57	78.49	98.45	98.46	100	99.95
Shigella sonnei strain FORC_011	62.46	62.4	62.6	62.71	62.73	62.72	62.75	62.5	62.25	62.43	62.72	62.75	62.5	62.25	62.43	61.61	61.88	61.4	97.2	96.93	96.94	97.87	97.84	98.46	78.52	78.45	78.45	78.45	78.49	98.46	98.51	99.95	100

## Sheet: GGDC ANI-f1
GGDC ANI-f1	Bacillus cereus ATCC 10987	Bacillus cereus ATCC 14579T	Bacillus licheniformis ATCC 9789	Bacillus licheniformis BL-010	Bacillus licheniformis BL1202	Bacillus subtilis strain CW14	Bacillus subtilis strain GS 188	Bacillus subtilis strain SR1	Bacillus subtilis strain SX01705	Bacillus subtilis strain TLO3	Clostridium acetobutylicum ATCC 824	Clostridium acetobutylicum DSM 1731	Clostridium acetobutylicum EA 2018	Clostridium beijerinckii ATCC 35702	Clostridium beijerinckii NCIMB 8052	Clostridium beijerinckii NRRL B-598	Clostridium beijerinckii strain BAS B3 I 124	Clostridium beijerinckii strain NCIMB 14988	Escherichia coli 0127 H6 E2348 69	Escherichia coli 042	Escherichia coli CFT073	Escherichia coli O157 H7 str. EDL933	Escherichia coli O157 H7 str. Sakai	Escherichia coli str. K-12 substr. MG1655	Klebsiella pneumoniae 704SK6	Klebsiella pneumoniae str. Kp52.145	Klebsiella pneumoniae strain AR_0117	Klebsiella pneumoniae strain DHQP1605752_NV	Klebsiella pneumoniae strain INF249	Shigella flexneri 2a str. 2457T	Shigella flexneri 4c strain 1205	Shigella sonnei 53G	Shigella sonnei strain FORC_011
Bacillus cereus ATCC 10987	100	69.4	12.8	12.8	12.8	12.8	12.8	12.9	12.8	12.8	12.7	12.7	12.7	12.7	12.7	12.7	12.7	12.7	12.6	12.6	12.6	12.6	12.6	12.7	12.6	12.6	12.6	12.7	12.6	12.8	12.8	12.9	12.9
Bacillus cereus ATCC 14579T	69.4	100	12.8	12.8	12.8	12.8	12.8	12.9	12.8	12.8	12.7	12.7	12.7	12.7	12.7	12.7	12.7	12.7	12.6	12.6	12.6	12.6	12.6	12.6	12.6	12.6	12.6	12.6	12.6	12.6	12.6	12.6	12.6
Bacillus licheniformis ATCC 9789	12.8	12.8	100	97.4	97.6	16.8	16.8	16.9	16.9	17	12.7	12.7	12.7	12.7	12.7	12.7	12.7	12.7	12.6	12.6	12.6	12.6	12.6	12.6	12.6	12.6	12.6	12.6	12.6	12.6	12.6	12.6	12.6
Bacillus licheniformis BL-010	12.8	12.8	97.4	100	95.4	16.7	16.7	16.9	16.8	16.9	12.7	12.7	12.7	12.7	12.7	12.7	12.7	12.7	12.6	12.6	12.6	12.6	12.6	12.6	12.6	12.6	12.6	12.6	12.6	12.6	12.6	12.6	12.6
Bacillus licheniformis BL1202	12.8	12.8	97.6	95.4	100	16.8	16.8	16.8	16.9	16.9	12.7	12.7	12.7	12.7	12.7	12.7	12.7	12.7	12.6	12.6	12.6	12.6	12.6	12.6	12.6	12.6	12.6	12.6	12.6	12.6	12.6	12.6	12.6
Bacillus subtilis strain CW14	12.8	12.8	16.8	16.7	16.8	100	82.6	84.1	87.1	87.1	12.7	12.7	12.7	12.7	12.7	12.7	12.7	12.7	12.6	12.6	12.6	12.6	12.6	12.6	12.6	12.6	12.6	12.6	12.6	12.6	12.6	12.6	12.6
Bacillus subtilis strain GS 188	12.8	12.8	16.8	16.7	16.8	82.6	95.8	92.3	90.9	94.2	12.7	12.7	12.7	12.7	12.7	12.7	12.7	12.7	12.6	12.6	12.6	12.6	12.6	12.6	12.6	12.6	12.6	12.6	12.6	12.6	12.6	12.6	12.6
Bacillus subtilis strain SR1	12.9	12.9	16.9	16.9	16.8	84.1	92.3	98.3	93.1	94.5	12.7	12.7	12.7	12.7	12.7	12.7	12.7	12.7	12.6	12.6	12.6	12.6	12.6	12.6	12.6	12.6	12.6	12.6	12.6	12.6	12.6	12.6	12.6
Bacillus subtilis strain SX01705	12.8	12.8	16.9	16.8	16.9	87.1	90.9	93.1	100	95.3	12.7	12.7	12.7	12.7	12.7	12.7	12.7	12.7	12.6	12.6	12.6	12.6	12.6	12.7	12.6	12.6	12.6	12.6	12.6	12.6	12.6	12.6	12.6
Bacillus subtilis strain TLO3	12.8	12.8	17	16.9	16.9	87.1	94.2	94.5	95.3	100	12.7	12.7	12.7	12.7	12.7	12.7	12.7	12.7	12.6	12.6	12.6	12.6	12.6	12.6	12.6	12.6	12.6	12.6	12.6	12.6	12.6	12.6	12.6
Clostridium acetobutylicum ATCC 824	12.7	12.7	12.7	12.7	12.7	12.7	12.7	12.7	12.7	12.7	100	100	100	13	13	13.1	13	13	12.6	12.6	12.6	12.6	12.6	12.7	12.7	12.6	12.6	12.6	12.6	12.7	12.7	12.6	12.6
Clostridium acetobutylicum DSM 1731	12.7	12.7	12.7	12.7	12.7	12.7	12.7	12.7	12.7	12.7	100	100	100	13	13	13.1	13	13	12.6	12.6	12.6	12.6	12.6	12.7	12.7	12.6	12.6	12.6	12.6	12.7	12.7	12.6	12.6
Clostridium acetobutylicum EA 2018	12.7	12.7	12.7	12.7	12.7	12.7	12.7	12.7	12.7	12.7	100	100	100	13	13	13.1	13	13	12.6	12.6	12.6	12.6	12.6	12.7	12.7	12.6	12.6	12.6	12.6	12.7	12.7	12.6	12.6
Clostridium beijerinckii ATCC 35702	12.7	12.7	12.7	12.7	12.7	12.7	12.7	12.7	12.7	12.7	13	13	13	100	100	76.6	78.5	72.7	12.6	12.6	12.6	12.6	12.6	12.6	12.6	12.6	12.6	12.6	12.6	12.6	12.6	12.6	12.6
Clostridium beijerinckii NCIMB 8052	12.7	12.7	12.7	12.7	12.7	12.7	12.7	12.7	12.7	12.7	13	13	13	100	100	76.6	78.4	72.7	12.6	12.6	12.6	12.6	12.6	12.6	12.6	12.6	12.6	12.6	12.6	12.6	12.6	12.6	12.6
Clostridium beijerinckii NRRL B-598	12.7	12.7	12.7	12.7	12.7	12.7	12.7	12.7	12.7	12.7	13.1	13.1	13.1	76.6	76.6	100	78.7	71.6	12.7	12.6	12.6	12.6	12.6	12.7	12.7	12.7	12.7	12.7	12.6	12.7	12.7	12.7	12.7
Clostridium beijerinckii strain BAS B3 I 124	12.7	12.7	12.7	12.7	12.7	12.7	12.7	12.7	12.7	12.7	13	13	13	78.5	78.4	78.7	100	76.1	12.6	12.6	12.6	12.6	12.6	12.6	12.6	12.6	12.6	12.6	12.6	12.6	12.6	12.6	12.6
Clostridium beijerinckii strain NCIMB 14988	12.7	12.7	12.7	12.7	12.7	12.7	12.7	12.7	12.7	12.7	13	13	13	72.7	72.7	71.6	76.1	100	12.6	12.6	12.6	12.6	12.6	12.7	12.7	12.6	12.7	12.6	12.6	12.7	12.7	12.6	12.7
Escherichia coli 0127 H6 E2348 69	12.6	12.6	12.6	12.6	12.6	12.6	12.6	12.6	12.6	12.6	12.6	12.6	12.6	12.6	12.6	12.7	12.6	12.6	100	66.6	75.4	69.3	69.5	71.1	22.7	22.3	21.9	22	21.8	65.5	64.8	64.1	63.9
Escherichia coli 042	12.6	12.6	12.6	12.6	12.6	12.6	12.6	12.6	12.6	12.6	12.6	12.6	12.6	12.6	12.6	12.6	12.6	12.6	66.6	100	70.4	73.8	74.1	76.2	22.3	22.3	22.2	22.3	21.7	69.6	69.3	68.3	69.3
Escherichia coli CFT073	12.6	12.6	12.6	12.6	12.6	12.6	12.6	12.6	12.6	12.6	12.6	12.6	12.6	12.6	12.6	12.6	12.6	12.6	75.4	70.4	100	62.9	62.9	69.3	22.3	22.9	22.5	22.1	21.7	65.9	64.9	64	65.1
Escherichia coli O157 H7 str. EDL933	12.6	12.6	12.6	12.6	12.6	12.6	12.6	12.6	12.6	12.6	12.6	12.6	12.6	12.6	12.6	12.6	12.6	12.6	69.3	73.8	62.9	100	99.9	72	21.6	21.5	21.3	21.5	21.5	66.4	65.7	69.8	70.1
Escherichia coli O157 H7 str. Sakai	12.6	12.6	12.6	12.6	12.6	12.6	12.6	12.6	12.6	12.6	12.6	12.6	12.6	12.6	12.6	12.6	12.6	12.6	69.5	74.1	62.9	99.9	100	72.7	21.7	21.5	21.3	21.5	21.5	66.9	66.3	71.6	70.7
Escherichia coli str. K-12 substr. MG1655	12.7	12.6	12.6	12.6	12.6	12.6	12.6	12.6	12.7	12.6	12.7	12.7	12.7	12.6	12.6	12.7	12.6	12.7	71.1	76.2	69.3	72	72.7	100	22.9	22.6	22.8	22.6	22.5	78.5	76.7	78.6	80.2
Klebsiella pneumoniae 704SK6	12.6	12.6	12.6	12.6	12.6	12.6	12.6	12.6	12.6	12.6	12.7	12.7	12.7	12.6	12.6	12.7	12.6	12.7	22.7	22.3	22.3	21.6	21.7	22.9	100	87.6	88.1	88.3	85.1	22.3	22.2	22.6	22.8
Klebsiella pneumoniae str. Kp52.145	12.6	12.6	12.6	12.6	12.6	12.6	12.6	12.6	12.6	12.6	12.6	12.6	12.6	12.6	12.6	12.7	12.6	12.6	22.3	22.3	22.9	21.5	21.5	22.6	87.6	100	89.5	88.9	82.1	21.9	21.8	22.4	22.5
Klebsiella pneumoniae strain AR_0117	12.6	12.6	12.6	12.6	12.6	12.6	12.6	12.6	12.6	12.6	12.6	12.6	12.6	12.6	12.6	12.7	12.6	12.7	21.9	22.2	22.5	21.3	21.3	22.8	88.1	89.5	100	88.5	85	21.9	21.9	22.3	22.4
Klebsiella pneumoniae strain DHQP1605752_NV	12.7	12.6	12.6	12.6	12.6	12.6	12.6	12.6	12.6	12.6	12.6	12.6	12.6	12.6	12.6	12.7	12.6	12.6	22	22.3	22.1	21.5	21.5	22.6	88.3	88.9	88.5	100	83.2	21.8	21.8	22.2	22.4
Klebsiella pneumoniae strain INF249	12.6	12.6	12.6	12.6	12.6	12.6	12.6	12.6	12.6	12.6	12.6	12.6	12.6	12.6	12.6	12.6	12.6	12.6	21.8	21.7	21.7	21.5	21.5	22.5	85.1	82.1	85	83.2	100	21.5	21.5	22.2	22.4
Shigella flexneri 2a str. 2457T	12.8	12.6	12.6	12.6	12.6	12.6	12.6	12.6	12.6	12.6	12.7	12.7	12.7	12.6	12.6	12.7	12.6	12.7	65.5	69.6	65.9	66.4	66.9	78.5	22.3	21.9	21.9	21.8	21.5	100	99.4	78.9	80.8
Shigella flexneri 4c strain 1205	12.8	12.6	12.6	12.6	12.6	12.6	12.6	12.6	12.6	12.6	12.7	12.7	12.7	12.6	12.6	12.7	12.6	12.7	64.8	69.3	64.9	65.7	66.3	76.7	22.2	21.8	21.9	21.8	21.5	99.4	100	77.5	80
Shigella sonnei 53G	12.9	12.6	12.6	12.6	12.6	12.6	12.6	12.6	12.6	12.6	12.6	12.6	12.6	12.6	12.6	12.7	12.6	12.6	64.1	68.3	64	69.8	71.6	78.6	22.6	22.4	22.3	22.2	22.2	78.9	77.5	100	98.3
Shigella sonnei strain FORC_011	12.9	12.6	12.6	12.6	12.6	12.6	12.6	12.6	12.6	12.6	12.6	12.6	12.6	12.6	12.6	12.7	12.6	12.7	63.9	69.3	65.1	70.1	70.7	80.2	22.8	22.5	22.4	22.4	22.4	80.8	80	98.3	100

## Sheet: GGDC ANI-f2
GGDC ANI-f2	Bacillus cereus ATCC 10987	Bacillus cereus ATCC 14579T	Bacillus licheniformis ATCC 9789	Bacillus licheniformis BL-010	Bacillus licheniformis BL1202	Bacillus subtilis strain CW14	Bacillus subtilis strain GS 188	Bacillus subtilis strain SR1	Bacillus subtilis strain SX01705	Bacillus subtilis strain TLO3	Clostridium acetobutylicum ATCC 824	Clostridium acetobutylicum DSM 1731	Clostridium acetobutylicum EA 2018	Clostridium beijerinckii ATCC 35702	Clostridium beijerinckii NCIMB 8052	Clostridium beijerinckii NRRL B-598	Clostridium beijerinckii strain BAS B3 I 124	Clostridium beijerinckii strain NCIMB 14988	Escherichia coli 0127 H6 E2348 69	Escherichia coli 042	Escherichia coli CFT073	Escherichia coli O157 H7 str. EDL933	Escherichia coli O157 H7 str. Sakai	Escherichia coli str. K-12 substr. MG1655	Klebsiella pneumoniae 704SK6	Klebsiella pneumoniae str. Kp52.145	Klebsiella pneumoniae strain AR_0117	Klebsiella pneumoniae strain DHQP1605752_NV	Klebsiella pneumoniae strain INF249	Shigella flexneri 2a str. 2457T	Shigella flexneri 4c strain 1205	Shigella sonnei 53G	Shigella sonnei strain FORC_011
Bacillus cereus ATCC 10987	100	44.9	31.9	31.8	31.9	37.5	32.6	30.7	33.7	31.3	21.5	21.5	21.5	23.2	23.2	23.3	23.3	23.3	17.7	19.3	18.2	18	17.9	19	18.2	17.8	18.4	19.6	18.9	25.5	26.2	39.8	40.2
Bacillus cereus ATCC 14579T	44.9	100	32.8	32.7	32.8	32.7	33.2	31.6	31.8	32.1	21.5	21.5	21.5	23.2	23.2	23.3	23.2	23.3	17.7	17.6	18	17.7	17.7	17.6	17.7	17.8	17.8	17.9	18	17.6	17.6	17.6	17.6
Bacillus licheniformis ATCC 9789	31.9	32.8	100	97.6	96	19.3	19.2	19.3	19.3	19.3	21.9	21.9	21.9	22.4	22.4	22.4	22.4	22.4	17.6	17.6	17.5	17.6	17.6	17.6	18.4	18.5	18.4	18.5	18.4	17.5	17.5	17.6	17.6
Bacillus licheniformis BL-010	31.8	32.7	97.6	100	96.6	19.3	19.3	19.3	19.4	19.3	22	22	22	22.5	22.4	22.4	22.4	22.4	17.6	17.6	17.5	17.5	17.5	17.6	18.3	18.4	18.3	18.4	18.3	17.5	17.5	17.5	17.5
Bacillus licheniformis BL1202	31.9	32.8	96	96.6	100	19.3	19.2	19.4	19.3	19.3	22	22	22	22.4	22.4	22.4	22.4	22.4	17.6	17.6	17.5	17.6	17.6	17.6	18.4	18.5	18.4	18.4	18.4	17.5	17.5	17.6	17.6
Bacillus subtilis strain CW14	37.5	32.7	19.3	19.3	19.3	100	50.2	50.2	50.3	50.6	21.4	21.2	21.3	22.2	22.2	22.2	22.2	22.2	17.8	17.7	17.5	17.6	17.6	17.6	18.7	18.6	18.7	18.8	18.7	17.6	17.6	17.7	17.7
Bacillus subtilis strain GS 188	32.6	33.2	19.2	19.3	19.2	50.2	100	91.1	85.4	88.5	22.3	22	22	23.7	23.7	23.8	23.7	23.8	18.1	18.2	17.9	18	18	18	18.7	18.6	18.8	18.8	18.7	18	18	18	18
Bacillus subtilis strain SR1	30.7	31.6	19.3	19.3	19.4	50.2	91.1	100	84.8	88	22.7	22.5	22.5	24.5	24.5	24.6	24.5	24.6	17.9	17.9	17.7	17.7	17.7	17.7	18.5	18.5	18.6	18.7	18.6	17.6	17.6	17.7	17.7
Bacillus subtilis strain SX01705	33.7	31.8	19.3	19.4	19.3	50.3	85.4	84.8	100	85.9	21.8	21.5	21.5	22.5	22.5	22.6	22.6	22.6	17.7	17.7	17.5	17.7	17.7	17.6	18.5	18.5	18.6	18.7	18.5	17.7	17.7	17.7	17.7
Bacillus subtilis strain TLO3	31.3	32.1	19.3	19.3	19.3	50.6	88.5	88	85.9	100	21.8	21.5	21.5	22.7	22.7	22.8	22.7	22.8	17.9	18	17.7	17.8	17.8	17.8	18.5	18.4	18.7	18.7	18.6	17.8	17.8	17.8	17.8
Clostridium acetobutylicum ATCC 824	21.5	21.5	21.9	22	22	21.4	22.3	22.7	21.8	21.8	100	100	99.9	23.5	23.5	24	23	22.9	15.8	15.9	15.8	15.9	15.9	15.9	16	16	16	16	16.1	16	16	16	16
Clostridium acetobutylicum DSM 1731	21.5	21.5	21.9	22	22	21.2	22	22.5	21.5	21.5	100	100	99.9	23.5	23.5	24	23	22.9	15.8	15.9	15.8	15.9	15.9	15.9	16	16	16	16	16.1	16	16	16	16
Clostridium acetobutylicum EA 2018	21.5	21.5	21.9	22	22	21.3	22	22.5	21.5	21.5	99.9	99.9	100	23.5	23.5	24	23	22.9	15.8	15.9	15.8	15.9	15.9	15.9	16	16	16	16	16.1	16	16	16	16
Clostridium beijerinckii ATCC 35702	23.2	23.2	22.4	22.5	22.4	22.2	23.7	24.5	22.5	22.7	23.5	23.5	23.5	100	100	78.4	76.2	74.5	16.3	16.4	16.3	16.3	16.3	16.4	16.5	16.5	16.5	16.5	16.6	16.4	16.4	16.4	16.4
Clostridium beijerinckii NCIMB 8052	23.2	23.2	22.4	22.4	22.4	22.2	23.7	24.5	22.5	22.7	23.5	23.5	23.5	100	100	78.4	76.2	74.5	16.3	16.4	16.3	16.3	16.3	16.4	16.5	16.5	16.5	16.5	16.6	16.4	16.4	16.4	16.4
Clostridium beijerinckii NRRL B-598	23.3	23.3	22.4	22.4	22.4	22.2	23.8	24.6	22.6	22.8	24	24	24	78.4	78.4	100	76.5	75.4	16.3	16.4	16.3	16.3	16.3	16.4	16.5	16.5	16.5	16.5	16.7	16.4	16.4	16.4	16.4
Clostridium beijerinckii strain BAS B3 I 124	23.3	23.2	22.4	22.4	22.4	22.2	23.7	24.5	22.6	22.7	23	23	23	76.2	76.2	76.5	100	81.2	16.3	16.4	16.3	16.3	16.3	16.4	16.5	16.5	16.5	16.5	16.6	16.4	16.4	16.4	16.4
Clostridium beijerinckii strain NCIMB 14988	23.3	23.3	22.4	22.4	22.4	22.2	23.8	24.6	22.6	22.8	22.9	22.9	22.9	74.5	74.5	75.4	81.2	100	16.3	16.4	16.3	16.3	16.3	16.3	16.5	16.5	16.5	16.4	16.6	16.4	16.4	16.4	16.4
Escherichia coli 0127 H6 E2348 69	17.7	17.7	17.6	17.6	17.6	17.8	18.1	17.9	17.7	17.9	15.8	15.8	15.8	16.3	16.3	16.3	16.3	16.3	100	74.1	86.8	73.1	73.1	74.9	22.6	22.8	22.6	22.6	22.6	73.9	73.8	74	74.3
Escherichia coli 042	19.3	17.6	17.6	17.6	17.6	17.7	18.2	17.9	17.7	18	15.9	15.9	15.9	16.4	16.4	16.4	16.4	16.4	74.1	100	73.4	73.8	73.8	78.4	22.7	23.1	23.1	23.2	23	76.9	77	76.9	77.2
Escherichia coli CFT073	18.2	18	17.5	17.5	17.5	17.5	17.9	17.7	17.5	17.7	15.8	15.8	15.8	16.3	16.3	16.3	16.3	16.3	86.8	73.4	100	72.7	72.9	74.6	22.7	23.7	23.6	23	22.7	74.2	74.1	74.3	74.1
Escherichia coli O157 H7 str. EDL933	18	17.7	17.6	17.5	17.6	17.6	18	17.7	17.7	17.8	15.9	15.9	15.9	16.3	16.3	16.3	16.3	16.3	73.1	73.8	72.7	100	99.8	83	22.7	22.6	22.7	22.8	22.8	80.4	80.2	79.5	79.1
Escherichia coli O157 H7 str. Sakai	17.9	17.7	17.6	17.5	17.6	17.6	18	17.7	17.7	17.8	15.9	15.9	15.9	16.3	16.3	16.3	16.3	16.3	73.1	73.8	72.9	99.8	100	83	22.7	22.6	22.7	22.7	22.8	80.4	80.2	78.9	79.1
Escherichia coli str. K-12 substr. MG1655	19	17.6	17.6	17.6	17.6	17.6	18	17.7	17.6	17.8	15.9	15.9	15.9	16.4	16.4	16.4	16.4	16.3	74.9	78.4	74.6	83	83	100	22.8	22.7	22.8	22.9	22.9	84.9	85	86.6	86.6
Klebsiella pneumoniae 704SK6	18.2	17.7	18.4	18.3	18.4	18.7	18.7	18.5	18.5	18.5	16	16	16	16.5	16.5	16.5	16.5	16.5	22.6	22.7	22.7	22.7	22.7	22.8	100	93.5	94.2	93.7	94	23.3	23.3	23.9	23.9
Klebsiella pneumoniae str. Kp52.145	17.8	17.8	18.5	18.4	18.5	18.6	18.6	18.5	18.5	18.4	16	16	16	16.5	16.5	16.5	16.5	16.5	22.8	23.1	23.7	22.6	22.6	22.7	93.5	100	93.8	93.5	93.5	23.2	23.2	23.2	23.2
Klebsiella pneumoniae strain AR_0117	18.4	17.8	18.4	18.3	18.4	18.7	18.8	18.6	18.6	18.7	16	16	16	16.5	16.5	16.5	16.5	16.5	22.6	23.1	23.6	22.7	22.7	22.8	94.2	93.8	100	93.8	94.1	23.3	23.4	23.7	23.7
Klebsiella pneumoniae strain DHQP1605752_NV	19.6	17.9	18.5	18.4	18.4	18.8	18.8	18.7	18.7	18.7	16	16	16	16.5	16.5	16.5	16.5	16.4	22.6	23.2	23	22.8	22.7	22.9	93.7	93.5	93.8	100	93.7	23.2	23.3	23.7	23.7
Klebsiella pneumoniae strain INF249	18.9	18	18.4	18.3	18.4	18.7	18.7	18.6	18.5	18.6	16.1	16.1	16.1	16.6	16.6	16.7	16.6	16.6	22.6	23	22.7	22.8	22.8	22.9	94	93.5	94.1	93.7	100	23.4	23.5	23.8	23.8
Shigella flexneri 2a str. 2457T	25.5	17.6	17.5	17.5	17.5	17.6	18	17.6	17.7	17.8	16	16	16	16.4	16.4	16.4	16.4	16.4	73.9	76.9	74.2	80.4	80.4	84.9	23.3	23.2	23.3	23.2	23.4	100	99.6	86.8	86.9
Shigella flexneri 4c strain 1205	26.2	17.6	17.5	17.5	17.5	17.6	18	17.6	17.7	17.8	16	16	16	16.4	16.4	16.4	16.4	16.4	73.8	77	74.1	80.2	80.2	85	23.3	23.2	23.4	23.3	23.5	99.6	100	87.7	88
Shigella sonnei 53G	39.8	17.6	17.6	17.5	17.6	17.7	18	17.7	17.7	17.8	16	16	16	16.4	16.4	16.4	16.4	16.4	74	76.9	74.3	79.5	78.9	86.6	23.9	23.2	23.7	23.7	23.8	86.8	87.7	100	99.5
Shigella sonnei strain FORC_011	40.2	17.6	17.6	17.5	17.6	17.7	18	17.7	17.7	17.8	16	16	16	16.4	16.4	16.4	16.4	16.4	74.3	77.2	74.1	79.1	79.1	86.6	23.9	23.2	23.7	23.7	23.8	86.9	88	99.5	100

## Sheet: GGDC ANI-f3
GGDC ANI-f3	Bacillus cereus ATCC 10987	Bacillus cereus ATCC 14579T	Bacillus licheniformis ATCC 9789	Bacillus licheniformis BL-010	Bacillus licheniformis BL1202	Bacillus subtilis strain CW14	Bacillus subtilis strain GS 188	Bacillus subtilis strain SR1	Bacillus subtilis strain SX01705	Bacillus subtilis strain TLO3	Clostridium acetobutylicum ATCC 824	Clostridium acetobutylicum DSM 1731	Clostridium acetobutylicum EA 2018	Clostridium beijerinckii ATCC 35702	Clostridium beijerinckii NCIMB 8052	Clostridium beijerinckii NRRL B-598	Clostridium beijerinckii strain BAS B3 I 124	Clostridium beijerinckii strain NCIMB 14988	Escherichia coli 0127 H6 E2348 69	Escherichia coli 042	Escherichia coli CFT073	Escherichia coli O157 H7 str. EDL933	Escherichia coli O157 H7 str. Sakai	Escherichia coli str. K-12 substr. MG1655	Klebsiella pneumoniae 704SK6	Klebsiella pneumoniae str. Kp52.145	Klebsiella pneumoniae strain AR_0117	Klebsiella pneumoniae strain DHQP1605752_NV	Klebsiella pneumoniae strain INF249	Shigella flexneri 2a str. 2457T	Shigella flexneri 4c strain 1205	Shigella sonnei 53G	Shigella sonnei strain FORC_011
Bacillus cereus ATCC 10987	100	65.1	13.2	13.2	13.2	13.2	13.2	13.3	13.2	13.3	13.1	13.1	13.1	13.1	13.1	13.1	13.1	13.1	13	13	13	13	13	13	13	13	13	13	13	13.2	13.2	13.3	13.3
Bacillus cereus ATCC 14579T	65.1	100	13.2	13.2	13.2	13.2	13.2	13.3	13.3	13.3	13.1	13.1	13.1	13.1	13.1	13.1	13.1	13.1	13	13	13	13	13	13	13	13	13	13	13	13	13	13	13
Bacillus licheniformis ATCC 9789	13.2	13.2	100	98.5	98.5	16.5	16.6	16.7	16.7	16.7	13.1	13.1	13.1	13.1	13.1	13.1	13.1	13.1	13	13	13	13	13	13	13	13	13	13	13	13	13	13	13
Bacillus licheniformis BL-010	13.2	13.2	98.5	100	97.2	16.5	16.5	16.6	16.6	16.7	13.1	13.1	13.1	13.1	13.1	13.1	13.1	13.1	13	13	13	13	13	13	13	13	13	13	13	13	13	13	13
Bacillus licheniformis BL1202	13.2	13.2	98.5	97.2	100	16.5	16.6	16.6	16.6	16.7	13.1	13.1	13.1	13.1	13.1	13.1	13.1	13.1	13	13	13	13	13	13	13	13	13	13	13	13	13	13	13
Bacillus subtilis strain CW14	13.2	13.2	16.5	16.5	16.5	100	77.8	79.1	81.6	81.6	13.1	13.1	13.1	13.1	13.1	13.1	13.1	13.1	13	13	13	13	13	13	13	13	13	13	13	13	13	13	13
Bacillus subtilis strain GS 188	13.2	13.2	16.6	16.5	16.6	77.8	97.8	94.4	92.6	95.4	13.1	13.1	13.1	13.1	13.1	13.1	13.1	13.1	13	13	13	13	13	13	13	13	13	13	13	13	13	13	13
Bacillus subtilis strain SR1	13.3	13.3	16.7	16.6	16.6	79.1	94.4	99.2	94.2	95.6	13.1	13.1	13.1	13.1	13.1	13.1	13.1	13.1	13	13	13	13	13	13	13	13	13	13	13	13	13	13	13
Bacillus subtilis strain SX01705	13.2	13.3	16.7	16.6	16.6	81.6	92.6	94.2	100	95.9	13.1	13.1	13.1	13.1	13.1	13.1	13.1	13.1	13	13	13	13	13	13	13	13	13	13	13	13	13	13	13
Bacillus subtilis strain TLO3	13.3	13.3	16.7	16.7	16.7	81.6	95.4	95.6	95.9	100	13.1	13.1	13.1	13.1	13.1	13.1	13.1	13.1	13	13	13	13	13	13	13	13	13	13	13	13	13	13	13
Clostridium acetobutylicum ATCC 824	13.1	13.1	13.1	13.1	13.1	13.1	13.1	13.1	13.1	13.1	100	100	100	13.4	13.4	13.4	13.4	13.4	13	13	13	13	13	13	13	13	13	13	13	13	13	13	13
Clostridium acetobutylicum DSM 1731	13.1	13.1	13.1	13.1	13.1	13.1	13.1	13.1	13.1	13.1	100	100	100	13.4	13.4	13.4	13.4	13.4	13	13	13	13	13	13	13	13	13	13	13	13	13	13	13
Clostridium acetobutylicum EA 2018	13.1	13.1	13.1	13.1	13.1	13.1	13.1	13.1	13.1	13.1	100	100	100	13.4	13.4	13.4	13.4	13.4	13	13	13	13	13	13	13	13	13	13	13	13	13	13	13
Clostridium beijerinckii ATCC 35702	13.1	13.1	13.1	13.1	13.1	13.1	13.1	13.1	13.1	13.1	13.4	13.4	13.4	100	100	79.7	80.9	75.6	13	13	13	13	13	13	13	13	13	13	13	13	13	13	13
Clostridium beijerinckii NCIMB 8052	13.1	13.1	13.1	13.1	13.1	13.1	13.1	13.1	13.1	13.1	13.4	13.4	13.4	100	100	79.7	80.9	75.6	13	13	13	13	13	13	13	13	13	13	13	13	13	13	13
Clostridium beijerinckii NRRL B-598	13.1	13.1	13.1	13.1	13.1	13.1	13.1	13.1	13.1	13.1	13.4	13.4	13.4	79.7	79.7	100	81.2	74.8	13	13	13	13	13	13	13	13	13	13	13	13	13	13	13
Clostridium beijerinckii strain BAS B3 I 124	13.1	13.1	13.1	13.1	13.1	13.1	13.1	13.1	13.1	13.1	13.4	13.4	13.4	80.9	80.9	81.2	100	79.8	13	13	13	13	13	13	13	13	13	13	13	13	13	13	13
Clostridium beijerinckii strain NCIMB 14988	13.1	13.1	13.1	13.1	13.1	13.1	13.1	13.1	13.1	13.1	13.4	13.4	13.4	75.6	75.6	74.8	79.8	100	13	13	13	13	13	13	13	13	13	13	13	13	13	13	13
Escherichia coli 0127 H6 E2348 69	13	13	13	13	13	13	13	13	13	13	13	13	13	13	13	13	13	13	100	70	80.2	72.3	72.5	74.3	21.6	21.4	21.1	21.1	21	69	68.3	67.7	67.6
Escherichia coli 042	13	13	13	13	13	13	13	13	13	13	13	13	13	13	13	13	13	13	70	100	73.3	76.5	76.7	79.4	21.4	21.4	21.3	21.4	20.9	73.3	73	72.1	73.1
Escherichia coli CFT073	13	13	13	13	13	13	13	13	13	13	13	13	13	13	13	13	13	13	80.2	73.3	100	66.4	66.4	72.6	21.4	22	21.6	21.3	20.9	69.4	68.5	67.6	68.7
Escherichia coli O157 H7 str. EDL933	13	13	13	13	13	13	13	13	13	13	13	13	13	13	13	13	13	13	72.3	76.5	66.4	100	100	76.5	20.8	20.7	20.5	20.7	20.7	70.9	70.3	73.9	74.1
Escherichia coli O157 H7 str. Sakai	13	13	13	13	13	13	13	13	13	13	13	13	13	13	13	13	13	13	72.5	76.7	66.4	100	100	77.1	20.9	20.7	20.6	20.8	20.8	71.4	70.8	75.4	74.7
Escherichia coli str. K-12 substr. MG1655	13	13	13	13	13	13	13	13	13	13	13	13	13	13	13	13	13	13	74.3	79.4	72.6	76.5	77.1	100	21.9	21.6	21.8	21.6	21.5	82.5	80.9	82.9	84.2
Klebsiella pneumoniae 704SK6	13	13	13	13	13	13	13	13	13	13	13	13	13	13	13	13	13	13	21.6	21.4	21.4	20.8	20.9	21.9	100	91.2	91.7	91.8	89.4	21.4	21.4	21.7	21.9
Klebsiella pneumoniae str. Kp52.145	13	13	13	13	13	13	13	13	13	13	13	13	13	13	13	13	13	13	21.4	21.4	22	20.7	20.7	21.6	91.2	100	92.7	92.2	86.9	21.1	21.1	21.5	21.6
Klebsiella pneumoniae strain AR_0117	13	13	13	13	13	13	13	13	13	13	13	13	13	13	13	13	13	13	21.1	21.3	21.6	20.5	20.6	21.8	91.7	92.7	100	92	89.3	21.1	21.1	21.5	21.6
Klebsiella pneumoniae strain DHQP1605752_NV	13	13	13	13	13	13	13	13	13	13	13	13	13	13	13	13	13	13	21.1	21.4	21.3	20.7	20.8	21.6	91.8	92.2	92	100	87.8	21.1	21	21.4	21.5
Klebsiella pneumoniae strain INF249	13	13	13	13	13	13	13	13	13	13	13	13	13	13	13	13	13	13	21	20.9	20.9	20.7	20.8	21.5	89.4	86.9	89.3	87.8	100	20.8	20.8	21.5	21.6
Shigella flexneri 2a str. 2457T	13.2	13	13	13	13	13	13	13	13	13	13	13	13	13	13	13	13	13	69	73.3	69.4	70.9	71.4	82.5	21.4	21.1	21.1	21.1	20.8	100	99.7	83.1	84.8
Shigella flexneri 4c strain 1205	13.2	13	13	13	13	13	13	13	13	13	13	13	13	13	13	13	13	13	68.3	73	68.5	70.3	70.8	80.9	21.4	21.1	21.1	21	20.8	99.7	100	82.1	84.2
Shigella sonnei 53G	13.3	13	13	13	13	13	13	13	13	13	13	13	13	13	13	13	13	13	67.7	72.1	67.6	73.9	75.4	82.9	21.7	21.5	21.5	21.4	21.5	83.1	82.1	100	99.2
Shigella sonnei strain FORC_011	13.3	13	13	13	13	13	13	13	13	13	13	13	13	13	13	13	13	13	67.6	73.1	68.7	74.1	74.7	84.2	21.9	21.6	21.6	21.5	21.6	84.8	84.2	99.2	100

## Sheet: ANI Kostas
ANI by Kostas lab	Bacillus cereus ATCC 10987	Bacillus cereus ATCC 14579T	Bacillus licheniformis ATCC 9789	Bacillus licheniformis BL-010	Bacillus licheniformis BL1202	Bacillus subtilis strain CW14	Bacillus subtilis strain GS 188	Bacillus subtilis strain SR1	Bacillus subtilis strain SX01705	Bacillus subtilis strain TLO3	Clostridium acetobutylicum ATCC 824	Clostridium acetobutylicum DSM 1731	Clostridium acetobutylicum EA 2018	Clostridium beijerinckii ATCC 35702	Clostridium beijerinckii NCIMB 8052	Clostridium beijerinckii NRRL B-598	Clostridium beijerinckii strain BAS B3 I 124	Clostridium beijerinckii strain NCIMB 14988	Escherichia coli 0127 H6 E2348 69	Escherichia coli 042	Escherichia coli CFT073	Escherichia coli O157 H7 str. EDL933	Escherichia coli O157 H7 str. Sakai	Escherichia coli str. K-12 substr. MG1655	Klebsiella pneumoniae 704SK6	Klebsiella pneumoniae str. Kp52.145	Klebsiella pneumoniae strain AR_0117	Klebsiella pneumoniae strain DHQP1605752_NV	Klebsiella pneumoniae strain INF249	Shigella flexneri 2a str. 2457T	Shigella flexneri 4c strain 1205	Shigella sonnei 53G	Shigella sonnei strain FORC_011
Bacillus cereus ATCC 10987	100	91.2054	81.5644	81.7971	80.9503	81.3207	80.9042	80.9335	80.3389	80.2032	10	10	10	10	10	10	10	10	10	10	10	10	10	10	10	10	10	10	10	10	10	10	10
Bacillus cereus ATCC 14579T	91.2054	100	80.5339	81.2393	81.0427	80.4961	81.1199	79.5428	80.1365	79.9683	10	10	10	10	10	10	10	10	10	10	10	10	10	10	10	10	10	10	10	10	10	10	10
Bacillus licheniformis ATCC 9789	81.5644	80.5339	100	99.7139	99.6261	78.9913	78.4377	78.5312	78.6982	78.5284	10	10	10	10	10	10	10	10	10	10	10	10	10	10	10	10	10	10	10	10	10	10	10
Bacillus licheniformis BL-010	81.7971	81.2393	99.7139	100	99.6688	79.2718	78.7796	78.4868	78.9293	78.5837	10	10	10	10	10	10	10	10	10	10	10	10	10	10	10	10	10	10	10	10	10	10	10
Bacillus licheniformis BL1202	80.9503	81.0427	99.6261	99.6688	100	79.2102	78.3809	78.4565	78.8948	78.4499	10	10	10	10	10	10	10	10	10	10	10	10	10	10	10	10	10	10	10	10	10	10	10
Bacillus subtilis strain CW14	81.3207	80.4961	78.9913	79.2718	79.2102	100	92.2203	92.2614	92.2765	92.2915	10	10	10	10	10	10	10	10	10	10	10	10	10	10	10	10	10	10	10	10	10	10	10
Bacillus subtilis strain GS 188	80.9042	81.1199	78.4377	78.7796	78.3809	92.2203	100	98.8912	98.2395	98.5268	10	10	10	10	10	10	10	10	10	10	10	10	10	10	10	10	10	10	10	10	10	10	10
Bacillus subtilis strain SR1	80.9335	79.5428	78.5312	78.4868	78.4565	92.2614	98.8912	100	98.2175	98.5073	10	10	10	10	10	10	10	10	10	10	10	10	10	10	10	10	10	10	10	10	10	10	10
Bacillus subtilis strain SX01705	80.3389	80.1365	78.6982	78.9293	78.8948	92.2765	98.2395	98.2175	100	98.2943	10	10	10	10	10	10	10	10	10	10	10	10	10	10	10	10	10	10	10	10	10	10	10
Bacillus subtilis strain TLO3	80.2032	79.9683	78.5284	78.5837	78.4499	92.2915	98.5268	98.5073	98.2943	100	10	10	10	10	10	10	10	10	10	10	10	10	10	10	10	10	10	10	10	10	10	10	10
Clostridium acetobutylicum ATCC 824	10	10	10	10	10	10	10	10	10	10	100	99.992	99.9851	78.1215	77.9167	78.2684	77.9729	76.6854	10	10	10	10	10	10	10	10	10	10	10	10	10	10	10
Clostridium acetobutylicum DSM 1731	10	10	10	10	10	10	10	10	10	10	99.992	100	99.9917	77.929	77.8931	78.1304	77.9081	77.1843	10	10	10	10	10	10	10	10	10	10	10	10	10	10	10
Clostridium acetobutylicum EA 2018	10	10	10	10	10	10	10	10	10	10	99.9851	99.9917	100	77.8055	78.0789	78.012	77.6101	77.2141	10	10	10	10	10	10	10	10	10	10	10	10	10	10	10
Clostridium beijerinckii ATCC 35702	10	10	10	10	10	10	10	10	10	10	78.1215	77.929	77.8055	100	99.9989	97.7397	97.4117	97.2114	10	10	10	10	10	10	10	10	10	10	10	10	10	10	10
Clostridium beijerinckii NCIMB 8052	10	10	10	10	10	10	10	10	10	10	77.9167	77.8931	78.0789	99.9989	100	97.7439	97.3975	97.2188	10	10	10	10	10	10	10	10	10	10	10	10	10	10	10
Clostridium beijerinckii NRRL B-598	10	10	10	10	10	10	10	10	10	10	78.2684	78.1304	78.012	97.7397	97.7439	100	97.4879	97.3541	10	10	10	10	10	10	10	10	10	10	10	10	10	10	10
Clostridium beijerinckii strain BAS B3 I 124	10	10	10	10	10	10	10	10	10	10	77.9729	77.9081	77.6101	97.4117	97.3975	97.4879	100	98.0755	10	10	10	10	10	10	10	10	10	10	10	10	10	10	10
Clostridium beijerinckii strain NCIMB 14988	10	10	10	10	10	10	10	10	10	10	76.6854	77.1843	77.2141	97.2114	97.2188	97.3541	98.0755	100	10	10	10	10	10	10	10	10	10	10	10	10	10	10	10
Escherichia coli 0127 H6 E2348 69	10	10	10	10	10	10	10	10	10	10	10	10	10	10	10	10	10	10	100	97.0324	98.5882	96.9476	96.9551	96.9733	81.3422	81.4466	81.016	80.9392	81.101	96.8905	96.9061	96.9683	96.9705
Escherichia coli 042	10	10	10	10	10	10	10	10	10	10	10	10	10	10	10	10	10	10	97.0324	100	97.0072	97.2225	97.2042	97.4567	81.1624	81.6205	81.6042	81.7741	81.3759	97.2867	97.2878	97.3813	97.3654
Escherichia coli CFT073	10	10	10	10	10	10	10	10	10	10	10	10	10	10	10	10	10	10	98.5882	97.0072	100	96.8903	96.9066	96.9852	81.3458	82.7579	82.6551	81.6479	81.1202	96.9354	96.93	96.9985	96.9654
Escherichia coli O157 H7 str. EDL933	10	10	10	10	10	10	10	10	10	10	10	10	10	10	10	10	10	10	96.9476	97.2225	96.8903	100	99.988	98.0618	80.9626	80.8243	81.0044	80.9499	81.0802	97.8375	97.8546	97.9122	97.9429
Escherichia coli O157 H7 str. Sakai	10	10	10	10	10	10	10	10	10	10	10	10	10	10	10	10	10	10	96.9551	97.2042	96.9066	99.988	100	98.0693	80.7621	80.9748	80.9538	80.9964	81.1572	97.8326	97.8473	97.8795	97.9264
Escherichia coli str. K-12 substr. MG1655	10	10	10	10	10	10	10	10	10	10	10	10	10	10	10	10	10	10	96.9733	97.4567	96.9852	98.0618	98.0693	100	81.152	81.1224	81.1351	81.0699	81.3025	98.257	98.2561	98.4478	98.4533
Klebsiella pneumoniae 704SK6	10	10	10	10	10	10	10	10	10	10	10	10	10	10	10	10	10	10	81.3422	81.1624	81.3458	80.9626	80.7621	81.152	100	99.2242	99.2531	99.2166	99.2484	81.2638	81.1372	81.0786	81.1889
Klebsiella pneumoniae str. Kp52.145	10	10	10	10	10	10	10	10	10	10	10	10	10	10	10	10	10	10	81.4466	81.6205	82.7579	80.8243	80.9748	81.1224	99.2242	100	99.2499	99.2232	99.2246	81.1934	81.2035	81.1294	81.1761
Klebsiella pneumoniae strain AR_0117	10	10	10	10	10	10	10	10	10	10	10	10	10	10	10	10	10	10	81.016	81.6042	82.6551	81.0044	80.9538	81.1351	99.2531	99.2499	100	99.2465	99.2818	81.1317	81.1786	81.0744	81.1984
Klebsiella pneumoniae strain DHQP1605752_NV	10	10	10	10	10	10	10	10	10	10	10	10	10	10	10	10	10	10	80.9392	81.7741	81.6479	80.9499	80.9964	81.0699	99.2166	99.2232	99.2465	100	99.244	81.1119	81.1712	81.2018	81.0549
Klebsiella pneumoniae strain INF249	10	10	10	10	10	10	10	10	10	10	10	10	10	10	10	10	10	10	81.101	81.3759	81.1202	81.0802	81.1572	81.3025	99.2484	99.2246	99.2818	99.244	100	81.2502	81.284	81.2956	81.3154
Shigella flexneri 2a str. 2457T	10	10	10	10	10	10	10	10	10	10	10	10	10	10	10	10	10	10	96.8905	97.2867	96.9354	97.8375	97.8326	98.257	81.2638	81.1934	81.1317	81.1119	81.2502	100	99.9613	98.5218	98.5159
Shigella flexneri 4c strain 1205	10	10	10	10	10	10	10	10	10	10	10	10	10	10	10	10	10	10	96.9061	97.2878	96.93	97.8546	97.8473	98.2561	81.1372	81.2035	81.1786	81.1712	81.284	99.9613	100	98.5223	98.5345
Shigella sonnei 53G	10	10	10	10	10	10	10	10	10	10	10	10	10	10	10	10	10	10	96.9683	97.3813	96.9985	97.9122	97.8795	98.4478	81.0786	81.1294	81.0744	81.2018	81.2956	98.5218	98.5223	100	99.9486
Shigella sonnei strain FORC_011	10	10	10	10	10	10	10	10	10	10	10	10	10	10	10	10	10	10	96.9705	97.3654	96.9654	97.9429	97.9264	98.4533	81.1889	81.1761	81.1984	81.0549	81.3154	98.5159	98.5345	99.9486	100
